# Supplementary material for: Ecosystem Services and Opportunity Costs Shift Spatial Priorities for Conserving Forest Biodiversity
Source: PLoS One. 2014 Nov 13;9(11):e112557. doi: 10.1371/journal.pone.0112557 (PMC4230974; doi:10.1371/journal.pone.0112557)
Supplement: File S2 — Marxan with Zones input files – scenario 1. (ZIP) [file pone.0112557.s007.zip › input_500_BD_backup20140222/bound.dat]

id1	id2	boundary
1	1	2000
1	2	1000
1	12	1000
1	13	1000
1	14	1000
2	2	1500
2	3	1000
2	13	1000
2	14	1000
2	15	1000
3	3	1500
3	4	1000
3	14	1000
3	15	1000
3	16	1000
4	4	2000
4	15	1000
4	16	500
4	17	1000
5	5	2000
5	6	1000
5	21	1000
5	22	1000
5	23	1000
6	6	1500
6	7	1000
6	22	1000
6	23	1000
6	24	1000
7	7	1500
7	8	1000
7	23	1000
7	24	1000
7	25	1000
8	8	1500
8	9	1000
8	24	1000
8	25	1000
8	26	1000
9	9	1500
9	10	1000
9	25	1000
9	26	1000
9	27	1000
10	10	1500
10	11	1000
10	26	1000
10	27	1000
10	28	1000
11	11	1500
11	12	1000
11	27	1000
11	28	1000
11	29	1000
12	12	1000
12	13	1000
12	28	1000
12	29	1000
12	30	1000
13	13	500
13	14	1000
13	29	1000
13	30	1000
13	31	1000
14	15	1000
14	30	1000
14	31	1000
14	32	1000
15	16	1000
15	31	1000
15	32	1000
15	33	1000
16	16	1000
16	17	1000
16	32	1000
16	33	1000
16	34	1000
17	17	1000
17	18	1000
17	33	1000
17	34	1000
17	35	1000
18	18	2000
18	34	1000
18	35	1000
18	36	1000
19	19	2000
19	20	1000
19	38	1000
19	39	500
19	40	1000
20	20	1500
20	21	1000
20	39	1000
20	40	1000
20	41	1000
21	21	1000
21	22	1000
21	40	1000
21	41	1000
21	42	1000
22	22	500
22	23	1000
22	41	1000
22	42	1000
22	43	1000
23	24	1000
23	42	1000
23	43	1000
23	44	1000
24	25	1000
24	43	1000
24	44	1000
24	45	1000
25	26	1000
25	44	1000
25	45	1000
25	46	1000
26	27	1000
26	45	1000
26	46	1000
26	47	1000
27	28	1000
27	46	1000
27	47	1000
27	48	1000
28	29	1000
28	47	1000
28	48	1000
28	49	1000
29	30	1000
29	48	1000
29	49	1000
29	50	1000
30	31	1000
30	49	1000
30	50	1000
30	51	1000
31	32	1000
31	50	1000
31	51	1000
31	52	1000
32	33	1000
32	51	1000
32	52	1000
32	53	1000
33	34	1000
33	52	1000
33	53	1000
33	54	1000
34	35	1000
34	53	1000
34	54	1000
34	55	1000
35	35	500
35	36	1000
35	54	1000
35	55	1000
35	56	1000
36	36	1500
36	55	1000
36	56	500
36	57	1000
37	37	2000
37	38	1000
37	60	1000
37	61	500
37	62	1000
38	38	1000
38	39	1000
38	61	1000
38	62	1000
38	63	1000
39	39	1000
39	40	1000
39	62	1000
39	63	1000
39	64	1000
40	41	1000
40	63	1000
40	64	1000
40	65	1000
41	42	1000
41	64	1000
41	65	1000
41	66	1000
42	43	1000
42	65	1000
42	66	1000
42	67	1000
43	44	1000
43	66	1000
43	67	1000
43	68	1000
44	45	1000
44	67	1000
44	68	1000
44	69	1000
45	46	1000
45	68	1000
45	69	1000
45	70	1000
46	47	1000
46	69	1000
46	70	1000
46	71	1000
47	48	1000
47	70	1000
47	71	1000
47	72	1000
48	49	1000
48	71	1000
48	72	1000
48	73	1000
49	50	1000
49	72	1000
49	73	1000
49	74	1000
50	51	1000
50	73	1000
50	74	1000
50	75	1000
51	52	1000
51	74	1000
51	75	1000
51	76	1000
52	53	1000
52	75	1000
52	76	1000
52	77	1000
53	54	1000
53	76	1000
53	77	1000
53	78	1000
54	55	1000
54	77	1000
54	78	1000
54	79	1000
55	56	1000
55	78	1000
55	79	1000
55	80	1000
56	56	1000
56	57	1000
56	79	1000
56	80	1000
56	81	1000
57	57	1000
57	58	1000
57	80	1000
57	81	1000
57	82	1000
58	58	2000
58	81	1000
58	82	1000
58	83	1000
59	59	3500
59	60	1000
60	60	2000
60	61	1000
60	86	1000
61	61	1500
61	62	1000
61	86	1000
61	87	1000
62	62	500
62	63	1000
62	86	1000
62	87	1000
63	63	500
63	64	1000
63	87	1000
63	88	1000
64	64	500
64	65	1000
64	88	1000
64	89	1000
65	66	1000
65	88	1000
65	89	1000
65	90	1000
66	67	1000
66	89	1000
66	90	1000
66	91	1000
67	67	500
67	68	1000
67	90	1000
67	91	1000
68	68	1000
68	69	1000
68	91	1000
69	69	1000
69	70	1000
69	92	1000
70	70	500
70	71	1000
70	92	1000
70	93	1000
71	72	1000
71	92	1000
71	93	1000
71	94	1000
72	72	500
72	73	1000
72	93	1000
72	94	1000
73	73	1000
73	74	1000
73	94	1000
74	74	1000
74	75	1000
74	95	1000
75	75	500
75	76	1000
75	95	1000
75	96	1000
76	77	1000
76	95	1000
76	96	1000
76	97	1000
77	78	1000
77	96	1000
77	97	1000
77	98	1000
78	79	1000
78	97	1000
78	98	1000
78	99	1000
79	80	1000
79	98	1000
79	99	1000
79	100	1000
80	81	1000
80	99	1000
80	100	1000
80	101	1000
81	82	1000
81	100	1000
81	101	1000
81	102	1000
82	82	500
82	83	1000
82	101	1000
82	102	1000
82	103	1000
83	83	1000
83	84	1000
83	102	1000
83	103	1000
83	104	1000
84	84	1500
84	85	1000
84	103	1000
84	104	1000
84	105	1000
85	85	2000
85	104	1000
85	105	1000
85	106	1000
86	86	2000
86	87	1000
87	87	2000
88	88	2000
88	89	1000
89	89	1500
89	90	1000
90	90	1500
90	91	1000
91	91	2000
92	92	2000
92	93	1000
93	93	1500
93	94	1000
94	94	2000
95	95	1500
95	96	1000
95	108	1000
96	96	500
96	97	1000
96	108	1000
96	109	1000
97	98	1000
97	108	1000
97	109	1000
97	110	1000
98	99	1000
98	109	1000
98	110	1000
98	111	1000
99	100	1000
99	110	1000
99	111	1000
99	112	1000
100	101	1000
100	111	1000
100	112	1000
100	113	1000
101	102	1000
101	112	1000
101	113	1000
101	114	1000
102	103	1000
102	113	1000
102	114	1000
102	115	1000
103	104	1000
103	114	1000
103	115	1000
103	116	1000
104	105	1000
104	115	1000
104	116	1000
104	117	1000
105	105	500
105	106	1000
105	116	1000
105	117	1000
105	118	1000
106	106	1000
106	107	1000
106	117	1000
106	118	1000
106	119	1000
107	107	2000
107	118	1000
107	119	1000
107	120	1000
108	108	2000
108	109	1000
109	109	1000
109	110	1000
109	121	1000
110	110	500
110	111	1000
110	121	1000
110	122	1000
111	112	1000
111	121	1000
111	122	1000
111	123	1000
112	113	1000
112	122	1000
112	123	1000
112	124	1000
113	114	1000
113	123	1000
113	124	1000
113	125	1000
114	115	1000
114	124	1000
114	125	1000
114	126	1000
115	116	1000
115	125	1000
115	126	1000
115	127	1000
116	117	1000
116	126	1000
116	127	1000
116	128	1000
117	118	1000
117	127	1000
117	128	1000
117	129	1000
118	119	1000
118	128	1000
118	129	1000
118	130	1000
119	119	500
119	120	1000
119	129	1000
119	130	1000
119	131	1000
120	120	1500
120	130	1000
120	131	1000
120	132	1000
121	121	2000
121	122	1000
122	122	1000
122	123	1000
122	133	1000
123	123	500
123	124	1000
123	133	1000
123	134	1000
124	125	1000
124	133	1000
124	134	1000
124	135	1000
125	126	1000
125	134	1000
125	135	1000
125	136	1000
126	127	1000
126	135	1000
126	136	1000
126	137	1000
127	128	1000
127	136	1000
127	137	1000
127	138	1000
128	129	1000
128	137	1000
128	138	1000
128	139	1000
129	130	1000
129	138	1000
129	139	1000
129	140	1000
130	131	1000
130	139	1000
130	140	1000
130	141	1000
131	131	500
131	132	1000
131	140	1000
131	141	1000
131	142	1000
132	132	1500
132	141	1000
132	142	1000
132	143	1000
133	133	2000
133	134	1000
134	134	1000
134	135	1000
134	144	1000
135	135	500
135	136	1000
135	144	1000
135	145	1000
136	137	1000
136	144	1000
136	145	1000
136	146	1000
137	138	1000
137	145	1000
137	146	1000
137	147	1000
138	139	1000
138	146	1000
138	147	1000
138	148	1000
139	140	1000
139	147	1000
139	148	1000
139	149	1000
140	141	1000
140	148	1000
140	149	1000
140	150	1000
141	142	1000
141	149	1000
141	150	1000
141	151	1000
142	142	500
142	143	1000
142	150	1000
142	151	1000
142	152	1000
143	143	1500
143	151	1000
143	152	1000
143	153	1000
144	144	1000
144	145	1000
144	158	1000
144	159	1000
145	146	1000
145	158	1000
145	159	1000
145	160	1000
146	147	1000
146	159	1000
146	160	1000
146	161	1000
147	148	1000
147	160	1000
147	161	1000
147	162	1000
148	149	1000
148	161	1000
148	162	1000
148	163	1000
149	150	1000
149	162	1000
149	163	1000
149	164	1000
150	151	1000
150	163	1000
150	164	1000
150	165	1000
151	152	1000
151	164	1000
151	165	1000
151	166	1000
152	152	500
152	153	1000
152	165	1000
152	166	1000
152	167	1000
153	153	1000
153	154	1000
153	166	1000
153	167	1000
153	168	1000
154	154	2000
154	167	1000
154	168	500
154	169	1000
155	155	2500
155	156	1000
155	170	1000
155	171	1000
156	156	1500
156	157	1000
156	170	1000
156	171	1000
156	172	1000
157	157	2500
157	171	1000
157	172	500
158	158	1500
158	159	1000
158	173	1000
158	174	1000
159	160	1000
159	173	1000
159	174	1000
159	175	1000
160	161	1000
160	174	1000
160	175	1000
160	176	1000
161	162	1000
161	175	1000
161	176	1000
161	177	1000
162	163	1000
162	176	1000
162	177	1000
162	178	1000
163	164	1000
163	177	1000
163	178	1000
163	179	1000
164	165	1000
164	178	1000
164	179	1000
164	180	1000
165	166	1000
165	179	1000
165	180	1000
165	181	1000
166	167	1000
166	180	1000
166	181	1000
166	182	1000
167	168	1000
167	181	1000
167	182	1000
167	183	1000
168	168	1000
168	169	1000
168	182	1000
168	183	1000
168	184	1000
169	169	1500
169	183	1000
169	184	1000
169	185	1000
170	170	1000
170	171	1000
170	185	1000
170	186	1000
170	187	1000
171	172	1000
171	186	1000
171	187	1000
171	188	1000
172	172	1500
172	187	1000
172	188	1000
172	189	1000
173	173	2500
173	174	1000
174	174	1000
174	175	1000
174	195	1000
175	175	500
175	176	1000
175	195	1000
175	196	1000
176	177	1000
176	195	1000
176	196	1000
176	197	1000
177	178	1000
177	196	1000
177	197	1000
177	198	1000
178	179	1000
178	197	1000
178	198	1000
178	199	1000
179	180	1000
179	198	1000
179	199	1000
179	200	1000
180	181	1000
180	199	1000
180	200	1000
180	201	1000
181	182	1000
181	200	1000
181	201	1000
181	202	1000
182	183	1000
182	201	1000
182	202	1000
182	203	1000
183	184	1000
183	202	1000
183	203	1000
183	204	1000
184	184	500
184	185	1000
184	203	1000
184	204	1000
184	205	1000
185	185	500
185	186	1000
185	204	1000
185	205	1000
185	206	1000
186	186	500
186	187	1000
186	205	1000
186	206	1000
186	207	1000
187	188	1000
187	206	1000
187	207	1000
187	208	1000
188	188	500
188	189	1000
188	207	1000
188	208	1000
188	209	1000
189	189	2000
189	208	1000
189	209	1000
190	190	2000
190	191	1000
190	210	1000
190	211	1000
190	212	1000
191	191	1500
191	192	1000
191	211	1000
191	212	1000
191	213	1000
192	192	1500
192	193	1000
192	212	1000
192	213	1000
192	214	1000
193	193	1500
193	194	1000
193	213	1000
193	214	1000
193	215	1000
194	194	2000
194	214	1000
194	215	500
194	216	1000
195	195	2000
195	196	1000
196	196	1000
196	197	1000
196	218	1000
197	197	500
197	198	1000
197	218	1000
197	219	1000
198	199	1000
198	218	1000
198	219	1000
198	220	1000
199	200	1000
199	219	1000
199	220	1000
199	221	1000
200	201	1000
200	220	1000
200	221	1000
200	222	1000
201	202	1000
201	221	1000
201	222	1000
201	223	1000
202	203	1000
202	222	1000
202	223	1000
202	224	1000
203	204	1000
203	223	1000
203	224	1000
203	225	1000
204	205	1000
204	224	1000
204	225	1000
204	226	1000
205	206	1000
205	225	1000
205	226	1000
205	227	1000
206	207	1000
206	226	1000
206	227	1000
206	228	1000
207	208	1000
207	227	1000
207	228	1000
207	229	1000
208	209	1000
208	228	1000
208	229	1000
208	230	1000
209	209	1000
209	229	1000
209	230	500
209	231	1000
210	210	1500
210	211	1000
210	234	1000
210	235	500
210	236	1000
211	211	500
211	212	1000
211	235	1000
211	236	1000
211	237	1000
212	213	1000
212	236	1000
212	237	1000
212	238	1000
213	214	1000
213	237	1000
213	238	1000
213	239	1000
214	215	1000
214	238	1000
214	239	1000
214	240	1000
215	215	1000
215	216	1000
215	239	1000
215	240	1000
215	241	1000
216	216	1000
216	217	1000
216	240	1000
216	241	1000
216	242	1000
217	217	2000
217	241	1000
217	242	1000
217	243	1000
218	218	1500
218	219	1000
218	248	1000
219	219	500
219	220	1000
219	248	1000
219	249	1000
220	221	1000
220	248	1000
220	249	1000
220	250	1000
221	222	1000
221	249	1000
221	250	1000
221	251	1000
222	223	1000
222	250	1000
222	251	1000
222	252	1000
223	224	1000
223	251	1000
223	252	1000
223	253	1000
224	225	1000
224	252	1000
224	253	1000
224	254	1000
225	226	1000
225	253	1000
225	254	1000
225	255	1000
226	227	1000
226	254	1000
226	255	500
226	256	1000
227	228	1000
227	255	1000
227	256	1000
227	257	1000
228	229	1000
228	256	1000
228	257	1000
228	258	1000
229	230	1000
229	257	1000
229	258	1000
229	259	1000
230	230	1000
230	231	1000
230	258	1000
230	259	1000
230	260	1000
231	231	1500
231	259	1000
231	260	1000
231	261	1000
232	232	2000
232	233	1000
232	265	1000
232	266	500
232	267	1000
233	233	1500
233	234	1000
233	266	1000
233	267	1000
233	268	1000
234	234	1000
234	235	1000
234	267	1000
234	268	1000
234	269	1000
235	235	1000
235	236	1000
235	268	1000
235	269	1000
235	270	1000
236	237	1000
236	269	1000
236	270	1000
236	271	1000
237	238	1000
237	270	1000
237	271	1000
237	272	1000
238	239	1000
238	271	1000
238	272	1000
238	273	1000
239	240	1000
239	272	1000
239	273	1000
239	274	1000
240	241	1000
240	273	1000
240	274	1000
240	275	1000
241	242	1000
241	274	1000
241	275	1000
241	276	1000
242	242	500
242	243	1000
242	275	1000
242	276	1000
242	277	1000
243	243	2000
243	276	1000
243	277	500
244	244	2000
244	245	1000
244	280	1000
244	281	500
244	282	1000
245	245	1500
245	246	1000
245	281	1000
245	282	1000
245	283	1000
246	246	1500
246	247	1000
246	282	1000
246	283	1000
246	284	1000
247	247	2000
247	283	1000
247	284	500
247	285	1000
248	248	1500
248	249	1000
248	286	1000
249	249	500
249	250	1000
249	286	1000
249	287	1000
250	251	1000
250	286	1000
250	287	1000
250	288	1000
251	252	1000
251	287	1000
251	288	1000
251	289	1000
252	253	1000
252	288	1000
252	289	1000
252	290	1000
253	254	1000
253	289	1000
253	290	1000
253	291	1000
254	255	1000
254	290	1000
254	291	1000
254	292	1000
255	255	500
255	256	1000
255	291	1000
255	292	1000
255	293	1000
256	257	1000
256	292	1000
256	293	1000
256	294	1000
257	258	1000
257	293	1000
257	294	1000
257	295	1000
258	259	1000
258	294	1000
258	295	1000
258	296	1000
259	260	1000
259	295	1000
259	296	1000
259	297	1000
260	260	500
260	261	1000
260	296	1000
260	297	1000
260	298	1000
261	261	1000
261	262	1000
261	297	1000
261	298	1000
261	299	1000
262	262	2000
262	298	1000
262	299	500
262	300	1000
263	263	2000
263	264	1000
263	304	1000
263	305	500
263	306	1000
264	264	1500
264	265	1000
264	305	1000
264	306	1000
264	307	1000
265	265	1000
265	266	1000
265	306	1000
265	307	1000
265	308	1000
266	266	1000
266	267	1000
266	307	1000
266	308	1000
266	309	1000
267	268	1000
267	308	1000
267	309	1000
267	310	1000
268	269	1000
268	309	1000
268	310	1000
268	311	1000
269	270	1000
269	310	1000
269	311	1000
269	312	1000
270	271	1000
270	311	1000
270	312	1000
270	313	1000
271	272	1000
271	312	1000
271	313	1000
271	314	1000
272	273	1000
272	313	1000
272	314	1000
272	315	1000
273	274	1000
273	314	1000
273	315	1000
273	316	1000
274	275	1000
274	315	1000
274	316	1000
274	317	1000
275	276	1000
275	316	1000
275	317	1000
275	318	1000
276	277	1000
276	317	1000
276	318	1000
276	319	1000
277	277	1500
277	318	1000
277	319	1000
277	320	1000
278	278	2000
278	279	1000
278	320	1000
278	321	500
278	322	1000
279	279	1500
279	280	1000
279	321	1000
279	322	1000
279	323	1000
280	280	1000
280	281	1000
280	322	1000
280	323	1000
280	324	1000
281	281	1000
281	282	1000
281	323	1000
281	324	1000
281	325	1000
282	283	1000
282	324	1000
282	325	1000
282	326	1000
283	284	1000
283	325	1000
283	326	1000
283	327	1000
284	284	1000
284	285	1000
284	326	1000
284	327	1000
284	328	1000
285	285	1500
285	327	1000
285	328	1000
285	329	1000
286	286	1000
286	287	1000
286	331	1000
286	332	1000
287	288	1000
287	331	1000
287	332	1000
287	333	1000
288	289	1000
288	332	1000
288	333	1000
288	334	1000
289	290	1000
289	333	1000
289	334	1000
289	335	1000
290	291	1000
290	334	1000
290	335	1000
290	336	1000
291	292	1000
291	335	1000
291	336	1000
291	337	1000
292	293	1000
292	336	1000
292	337	1000
292	338	1000
293	294	1000
293	337	1000
293	338	1000
293	339	1000
294	295	1000
294	338	1000
294	339	1000
294	340	1000
295	296	1000
295	339	1000
295	340	1000
295	341	1000
296	297	1000
296	340	1000
296	341	1000
296	342	1000
297	298	1000
297	341	1000
297	342	1000
297	343	1000
298	299	1000
298	342	1000
298	343	1000
298	344	1000
299	299	1000
299	300	1000
299	343	1000
299	344	1000
299	345	1000
300	300	2000
300	344	1000
300	345	1000
301	301	3000
301	302	1000
301	346	1000
302	302	2000
302	303	1000
302	346	1000
302	347	1000
303	303	1500
303	304	1000
303	346	1000
303	347	1000
303	348	1000
304	304	1000
304	305	1000
304	347	1000
304	348	500
304	349	1000
305	305	1000
305	306	1000
305	348	1000
305	349	500
305	350	1000
306	307	1000
306	349	1000
306	350	1000
306	351	1000
307	308	1000
307	350	1000
307	351	1000
307	352	1000
308	309	1000
308	351	1000
308	352	1000
308	353	1000
309	310	1000
309	352	1000
309	353	1000
309	354	1000
310	311	1000
310	353	1000
310	354	1000
310	355	1000
311	311	500
311	312	1000
311	354	1000
311	355	1000
312	312	1000
312	313	1000
312	355	1000
313	313	1500
313	314	1000
314	314	1000
314	315	1000
314	356	1000
315	315	500
315	316	1000
315	356	1000
315	357	1000
316	317	1000
316	356	1000
316	357	1000
316	358	1000
317	318	1000
317	357	1000
317	358	1000
317	359	1000
318	319	1000
318	358	1000
318	359	1000
318	360	1000
319	319	500
319	320	1000
319	359	1000
319	360	1000
319	361	1000
320	320	500
320	321	1000
320	360	1000
320	361	1000
320	362	1000
321	321	1000
321	322	1000
321	361	1000
321	362	1000
321	363	1000
322	323	1000
322	362	1000
322	363	1000
322	364	1000
323	324	1000
323	363	1000
323	364	1000
323	365	1000
324	325	1000
324	364	1000
324	365	1000
324	366	1000
325	326	1000
325	365	1000
325	366	1000
325	367	1000
326	327	1000
326	366	1000
326	367	1000
326	368	1000
327	328	1000
327	367	1000
327	368	1000
327	369	1000
328	328	500
328	329	1000
328	368	1000
328	369	1000
328	370	1000
329	329	1000
329	330	1000
329	369	1000
329	370	1000
329	371	1000
330	330	2500
330	370	1000
330	371	500
331	331	1500
331	332	1000
331	372	1000
331	373	1000
332	333	1000
332	372	1000
332	373	1000
332	374	1000
333	334	1000
333	373	1000
333	374	1000
333	375	1000
334	335	1000
334	374	1000
334	375	1000
334	376	1000
335	336	1000
335	375	1000
335	376	1000
335	377	1000
336	337	1000
336	376	1000
336	377	1000
336	378	1000
337	338	1000
337	377	1000
337	378	1000
337	379	1000
338	339	1000
338	378	1000
338	379	1000
338	380	1000
339	340	1000
339	379	1000
339	380	1000
339	381	1000
340	341	1000
340	380	1000
340	381	1000
340	382	1000
341	342	1000
341	381	1000
341	382	1000
341	383	1000
342	343	1000
342	382	1000
342	383	1000
342	384	1000
343	344	1000
343	383	1000
343	384	1000
343	385	1000
344	345	1000
344	384	1000
344	385	1000
344	386	1000
345	345	1500
345	385	1000
345	386	1000
346	346	500
346	347	1000
346	392	1000
346	393	500
346	394	1000
347	348	1000
347	393	1000
347	394	500
347	395	1000
348	348	500
348	349	1000
348	394	1000
348	395	1000
348	396	1000
349	349	500
349	350	1000
349	395	1000
349	396	1000
349	397	1000
350	350	500
350	351	1000
350	396	1000
350	397	1000
351	351	1000
351	352	1000
351	397	1000
352	352	1500
352	353	1000
353	353	1500
353	354	1000
354	354	1500
354	355	1000
355	355	2000
356	356	2000
356	357	1000
357	357	1000
357	358	1000
357	398	1000
358	358	500
358	359	1000
358	398	1000
358	399	1000
359	360	1000
359	398	1000
359	399	1000
359	400	1000
360	361	1000
360	399	1000
360	400	1000
360	401	1000
361	362	1000
361	400	1000
361	401	1000
361	402	1000
362	363	1000
362	401	1000
362	402	1000
362	403	1000
363	364	1000
363	402	1000
363	403	1000
363	404	1000
364	365	1000
364	403	1000
364	404	1000
364	405	1000
365	366	1000
365	404	1000
365	405	1000
365	406	1000
366	367	1000
366	405	1000
366	406	1000
366	407	1000
367	368	1000
367	406	1000
367	407	1000
367	408	1000
368	369	1000
368	407	1000
368	408	1000
368	409	1000
369	370	1000
369	408	1000
369	409	1000
369	410	1000
370	371	1000
370	409	1000
370	410	1000
370	411	1000
371	371	1500
371	410	1000
371	411	1000
371	412	1000
372	372	1000
372	373	1000
372	413	1000
372	414	1000
372	415	1000
373	374	1000
373	414	1000
373	415	1000
373	416	1000
374	375	1000
374	415	1000
374	416	1000
374	417	1000
375	376	1000
375	416	1000
375	417	1000
375	418	1000
376	377	1000
376	417	1000
376	418	1000
376	419	1000
377	378	1000
377	418	1000
377	419	1000
377	420	1000
378	379	1000
378	419	1000
378	420	1000
378	421	1000
379	380	1000
379	420	1000
379	421	500
379	422	1000
380	381	1000
380	421	1000
380	422	1000
380	423	1000
381	382	1000
381	422	1000
381	423	1000
381	424	1000
382	383	1000
382	423	1000
382	424	1000
382	425	1000
383	384	1000
383	424	1000
383	425	1000
383	426	1000
384	385	1000
384	425	1000
384	426	1000
384	427	1000
385	386	1000
385	426	1000
385	427	1000
385	428	1000
386	386	1000
386	427	1000
386	428	1000
386	429	1000
387	387	2000
387	388	1000
387	429	1000
387	430	1000
387	431	1000
388	388	2500
388	430	1000
388	431	500
389	389	3500
389	390	1000
390	390	3500
391	391	3000
391	392	1000
391	432	1000
392	392	2000
392	393	1000
392	432	1000
393	393	2000
393	394	1000
393	432	1000
394	394	2000
394	395	1000
395	395	1500
395	396	1000
396	396	1500
396	397	1000
397	397	2000
398	398	2000
398	399	1000
399	399	1500
399	400	1000
400	400	1000
400	401	1000
400	433	1000
401	401	1000
401	402	1000
401	433	1000
402	402	1000
402	403	1000
402	433	1000
403	403	1000
403	404	1000
403	434	1000
404	404	1000
404	405	1000
404	434	1000
405	405	500
405	406	1000
405	434	1000
405	435	1000
406	406	500
406	407	1000
406	435	1000
406	436	1000
407	408	1000
407	435	1000
407	436	1000
407	437	1000
408	409	1000
408	436	1000
408	437	1000
408	438	1000
409	410	1000
409	437	1000
409	438	1000
409	439	1000
410	411	1000
410	438	1000
410	439	1000
410	440	1000
411	411	500
411	412	1000
411	439	1000
411	440	1000
411	441	1000
412	412	1000
412	413	1000
412	440	1000
412	441	1000
412	442	1000
413	413	1000
413	414	1000
413	441	1000
413	442	1000
413	443	1000
414	414	500
414	415	1000
414	442	1000
414	443	500
414	444	1000
415	416	1000
415	443	1000
415	444	1000
415	445	1000
416	417	1000
416	444	1000
416	445	1000
416	446	1000
417	418	1000
417	445	1000
417	446	1000
417	447	1000
418	419	1000
418	446	1000
418	447	1000
418	448	1000
419	420	1000
419	447	1000
419	448	1000
419	449	1000
420	421	1000
420	448	1000
420	449	1000
420	450	1000
421	421	500
421	422	1000
421	449	1000
421	450	1000
421	451	1000
422	423	1000
422	450	1000
422	451	1000
422	452	1000
423	424	1000
423	451	1000
423	452	1000
423	453	1000
424	425	1000
424	452	1000
424	453	1000
424	454	1000
425	426	1000
425	453	1000
425	454	1000
425	455	1000
426	427	1000
426	454	1000
426	455	1000
426	456	1000
427	428	1000
427	455	1000
427	456	1000
427	457	1000
428	428	500
428	429	1000
428	456	1000
428	457	1000
428	458	1000
429	429	500
429	430	1000
429	457	1000
429	458	500
429	459	1000
430	430	500
430	431	1000
430	458	1000
430	459	1000
430	460	1000
431	431	1500
431	459	1000
431	460	1000
431	461	1000
432	432	2500
433	433	2000
433	463	500
434	434	2500
435	435	2000
435	436	1000
436	436	1500
436	437	1000
437	437	1000
437	438	1000
437	464	1000
438	438	500
438	439	1000
438	464	1000
438	465	1000
439	440	1000
439	464	1000
439	465	1000
439	466	1000
440	441	1000
440	465	1000
440	466	1000
440	467	1000
441	442	1000
441	466	1000
441	467	1000
441	468	1000
442	443	1000
442	467	1000
442	468	1000
442	469	1000
443	443	500
443	444	1000
443	468	1000
443	469	1000
443	470	1000
444	445	1000
444	469	1000
444	470	1000
444	471	1000
445	446	1000
445	470	1000
445	471	1000
445	472	1000
446	447	1000
446	471	1000
446	472	1000
446	473	1000
447	448	1000
447	472	1000
447	473	1000
447	474	1000
448	449	1000
448	473	1000
448	474	1000
448	475	1000
449	450	1000
449	474	1000
449	475	1000
449	476	1000
450	451	1000
450	475	1000
450	476	1000
450	477	1000
451	452	1000
451	476	1000
451	477	1000
451	478	1000
452	453	1000
452	477	1000
452	478	1000
452	479	1000
453	454	1000
453	478	1000
453	479	1000
453	480	1000
454	455	1000
454	479	1000
454	480	1000
454	481	1000
455	456	1000
455	480	1000
455	481	1000
455	482	1000
456	457	1000
456	481	1000
456	482	1000
456	483	1000
457	458	1000
457	482	1000
457	483	1000
457	484	1000
458	458	500
458	459	1000
458	483	1000
458	484	1000
458	485	1000
459	460	1000
459	484	1000
459	485	1000
459	486	1000
460	460	500
460	461	1000
460	485	1000
460	486	1000
460	487	1000
461	461	1000
461	462	1000
461	486	1000
461	487	1000
461	488	1000
462	462	2000
462	487	1000
462	488	500
462	489	1000
463	463	3000
463	490	500
463	491	1000
464	464	500
464	465	1000
464	497	1000
464	498	1000
464	499	1000
465	466	1000
465	498	1000
465	499	1000
465	500	1000
466	467	1000
466	499	1000
466	500	1000
466	501	1000
467	468	1000
467	500	1000
467	501	1000
467	502	1000
468	469	1000
468	501	1000
468	502	1000
468	503	1000
469	470	1000
469	502	1000
469	503	1000
469	504	1000
470	471	1000
470	503	1000
470	504	1000
470	505	1000
471	472	1000
471	504	1000
471	505	1000
471	506	1000
472	473	1000
472	505	1000
472	506	1000
472	507	1000
473	474	1000
473	506	1000
473	507	1000
473	508	1000
474	475	1000
474	507	1000
474	508	1000
474	509	1000
475	476	1000
475	508	1000
475	509	1000
475	510	1000
476	477	1000
476	509	1000
476	510	1000
476	511	1000
477	478	1000
477	510	1000
477	511	1000
477	512	1000
478	479	1000
478	511	1000
478	512	1000
478	513	1000
479	480	1000
479	512	1000
479	513	1000
479	514	1000
480	481	1000
480	513	1000
480	514	1000
480	515	1000
481	482	1000
481	514	1000
481	515	1000
481	516	1000
482	483	1000
482	515	1000
482	516	1000
482	517	1000
483	484	1000
483	516	1000
483	517	1000
483	518	1000
484	485	1000
484	517	1000
484	518	1000
484	519	1000
485	486	1000
485	518	1000
485	519	1000
485	520	1000
486	487	1000
486	519	1000
486	520	1000
486	521	1000
487	488	1000
487	520	1000
487	521	1000
487	522	1000
488	488	1000
488	489	1000
488	521	1000
488	522	1000
488	523	1000
489	489	1500
489	522	1000
489	523	1000
489	524	1000
490	490	3500
490	491	1000
491	491	2500
491	492	1000
492	492	3000
492	493	1000
493	493	3000
493	494	1000
494	494	3000
494	495	1000
495	495	2500
495	496	1000
495	528	1000
496	496	2000
496	497	1000
496	528	1000
496	529	1000
497	497	1000
497	498	1000
497	528	1000
497	529	1000
497	530	1000
498	498	500
498	499	1000
498	529	1000
498	530	1000
498	531	1000
499	500	1000
499	530	1000
499	531	1000
499	532	1000
500	501	1000
500	531	1000
500	532	1000
500	533	1000
501	502	1000
501	532	1000
501	533	1000
501	534	1000
502	503	1000
502	533	1000
502	534	1000
502	535	1000
503	504	1000
503	534	1000
503	535	1000
503	536	1000
504	505	1000
504	535	1000
504	536	1000
504	537	1000
505	506	1000
505	536	1000
505	537	1000
505	538	1000
506	507	1000
[truncated: 172,262 more rows]
