# Supplementary material for: Ecosystem Services and Opportunity Costs Shift Spatial Priorities for Conserving Forest Biodiversity
Source: PLoS One. 2014 Nov 13;9(11):e112557. doi: 10.1371/journal.pone.0112557 (PMC4230974; doi:10.1371/journal.pone.0112557)
Supplement: File S2 — Marxan with Zones input files – scenario 1. (ZIP) [file pone.0112557.s007.zip › input_500_BD_backup20140222/pu.dat]

id	NR
1	0
2	0
3	73
4	347
5	0
6	0
7	0
8	48
9	12
10	0
11	595
12	8153
13	11945
14	51237
15	62051
16	2394
17	482
18	33
19	495
20	9346
21	6743
22	3190
23	5679
24	1183
25	1415
26	20897
27	26177
28	72788
29	98141
30	169827
31	262944
32	379106
33	155446
34	29993
35	342
36	4
37	0
38	286
39	8957
40	72919
41	49562
42	28990
43	23589
44	26759
45	76
46	934
47	20215
48	7011
49	5237
50	1197
51	49884
52	317395
53	350983
54	217777
55	6110
56	40391
57	9663
58	0
59	106
60	158
61	102
62	2100
63	2502
64	1690
65	3178
66	512
67	0
68	0
69	54
70	0
71	52
72	399
73	70
74	194
75	5198
76	196686
77	285518
78	347624
79	139615
80	286142
81	64626
82	36964
83	1669
84	49
85	0
86	0
87	0
88	0
89	0
90	0
91	0
92	0
93	0
94	0
95	0
96	5072
97	88306
98	161936
99	290607
100	238973
101	91225
102	113754
103	33628
104	133160
105	84643
106	69754
107	22
108	56
109	177
110	2604
111	133871
112	342787
113	382799
114	255286
115	58860
116	189352
117	254553
118	244378
119	71134
120	4
121	200
122	19299
123	92980
124	138072
125	242132
126	212297
127	142642
128	164943
129	302554
130	254627
131	46999
132	2724
133	28
134	939
135	8291
136	105107
137	189240
138	257190
139	128166
140	204241
141	206678
142	25128
143	2
144	26349
145	121439
146	175191
147	388941
148	265502
149	291060
150	312795
151	226434
152	77208
153	13185
154	0
155	0
156	0
157	0
158	8678
159	28069
160	284126
161	342986
162	471328
163	455989
164	460678
165	251269
166	372337
167	206569
168	92832
169	354
170	0
171	0
172	0
173	0
174	348
175	21124
176	107077
177	243815
178	400972
179	433977
180	361647
181	365415
182	398606
183	326812
184	79989
185	0
186	0
187	0
188	0
189	0
190	0
191	0
192	0
193	0
194	0
195	4
196	14
197	23163
198	150819
199	140579
200	418799
201	483916
202	499809
203	306168
204	224603
205	241
206	0
207	65465
208	94793
209	0
210	493
211	29815
212	67347
213	7313
214	0
215	15
216	0
217	0
218	564
219	57976
220	118039
221	298582
222	373785
223	342672
224	381833
225	228267
226	2583
227	0
228	158379
229	210565
230	0
231	0
232	0
233	0
234	1194
235	38813
236	146178
237	211797
238	233548
239	225046
240	165736
241	75429
242	107
243	0
244	4
245	339
246	0
247	0
248	11
249	19948
250	149883
251	440350
252	334238
253	277739
254	218137
255	70319
256	13283
257	217430
258	308038
259	0
260	0
261	0
262	0
263	1693
264	8
265	0
266	37602
267	8908
268	52536
269	172621
270	118262
271	95391
272	155276
273	233274
274	210031
275	246919
276	97350
277	10606
278	0
279	855
280	0
281	4618
282	9038
283	15800
284	2648
285	0
286	378
287	4970
288	294456
289	318540
290	250484
291	94216
292	49129
293	118413
294	240174
295	235427
296	30733
297	313
298	0
299	0
300	0
301	0
302	0
303	207
304	0
305	0
306	151
307	39654
308	16934
309	14454
310	88868
311	40042
312	110
313	199
314	2477
315	43415
316	112543
317	217723
318	238750
319	285812
320	178851
321	172056
322	162305
323	117523
324	259274
325	200536
326	169990
327	82465
328	35992
329	6274
330	0
331	53617
332	117504
333	388767
334	321485
335	178524
336	99781
337	21535
338	49558
339	194669
340	314873
341	269401
342	234191
343	118770
344	9873
345	0
346	1980
347	3368.0000000006
348	11632.9999999994
349	248
350	530
351	2284
352	979
353	33
354	19
355	12
356	109
357	1823
358	16086
359	133881
360	165203
361	192690
362	285662
363	192718
364	267099
365	240795
366	262859
367	220108
368	141592
369	67389
370	63637
371	40217
372	474
373	127833
374	404289
375	434550
376	142903
377	128502
378	61436
379	2875
380	102465
381	306626
382	372022
383	436493
384	182595
385	73462
386	0
387	0
388	0
389	0.0000000001
390	3316.9999999999
391	73
392	180
393	4819.0000000001
394	2982
395	1130
396	98.9999999999
397	0
398	0
399	0
400	4426
401	19019
402	17278
403	27361
404	10184
405	28126
406	57617
407	84814
408	217103
409	186784
410	67923
411	65304
412	22519
413	0
414	175
415	64873
416	249836
417	421051
418	115702
419	176398
420	174941
421	109866
422	175223
423	374901
424	335436
425	432546
426	402411
427	249885
428	15518
429	5222
430	0
431	0
432	0
433	0
434	0
435	569
436	4743
437	41472
438	234080
439	270794
440	84571
441	182135
442	60493
443	6996
444	37323
445	150008
446	248716
447	18647
448	82747
449	234110
450	181663
451	185708
452	378383
453	318236
454	512374
455	522603
456	509771
457	284848
458	148123
459	108210
460	111727
461	40665
462	53
463	0
464	34456
465	185036
466	133345
467	230691
468	274488
469	70251
470	80312
471	122249
472	322341
473	170117
474	126135
475	144542
476	227904
477	361303
478	320052
479	227030
480	395227
481	501805
482	534220
483	368629
484	306395
485	198058
486	362082
487	264508
488	65897
489	0
490	0
491	0
492	0
493	0
494	0
495	0
496	591
497	22315
498	110938
499	293539
500	342421
501	201359
502	292966
503	187362
504	165562
505	230726
506	310248
507	572044
508	281958
509	47474
510	151780
511	314876
512	403740
513	313556
514	279133
515	267802
516	361969
517	76432
518	184278
519	277627
520	360915
521	337466
522	241320
523	110075
524	4558
525	32813
526	0
527	1194
528	4109
529	128426
530	343024
531	422155
532	350483
533	256872
534	253237
535	321190
536	197215
537	368558
538	223766
539	278659
540	413986
541	235492
542	18418
543	137122
544	362424
545	365667
546	206347
547	292883
548	389618
549	225294
550	98822
551	89774
552	141629
553	80561
554	87738
555	374119
556	316482
557	271395
558	50907
559	68934
560	0
561	0
562	0
563	19821
564	230820
565	391700
566	512691
567	341680
568	242142
569	453964
570	268516
571	95391
572	88994
573	245781
574	323379
575	515195
576	357969
577	298960
578	261544
579	372603
580	245963
581	199293
582	268835
583	173059
584	104673
585	186542
586	151584
587	105313
588	124402
589	89634
590	223739
591	249496
592	142022
593	283123
594	133815
595	2040
596	0
597	1820
598	61703
599	373341
600	523257
601	382687
602	206196
603	375982
604	182931
605	109665
606	180125
607	332179
608	331301
609	563639
610	612686
611	489993
612	109757
613	396298
614	311292
615	151641
616	193204
617	96935
618	59967
619	34993
620	6600
621	1910
622	88305
623	13922
624	102745
625	117815
626	223477
627	333278
628	222326
629	44
630	0
631	1570
632	11166
633	783
634	107
635	0
636	5315
637	220804
638	383541
639	545115
640	54333
641	285495
642	310573
643	129476
644	77952
645	258788
646	397411
647	430934
648	640525
649	504859
650	169584
651	343980
652	356868
653	238282
654	188237
655	119454
656	58406
657	15929
658	0
659	0
660	37287
661	83294
662	68269
663	141366
664	212342
665	211031
666	214426
667	210
668	0
669	0
670	181
671	91
672	0
673	6638
674	62653
675	43274
676	23523
677	6208
678	0
679	0
680	0
681	23054
682	162813
683	493682
684	82496
685	90821
686	349070
687	221423
688	98601
689	155940
690	265697
691	305457
692	447132
693	423330
694	83894
695	136041
696	353732
697	203310
698	130159
699	85558
700	23162
701	22389
702	0
703	2103
704	15623
705	58512
706	76493
707	199687
708	225360
709	124563
710	10345
711	359
712	1065
713	1397
714	4913
715	2367
716	4383
717	35598
718	10483
719	1677
720	0
721	147
722	169
723	5
724	0
725	1912
726	70
727	1311
728	180518
729	439648
730	470019
731	193115
732	394497
733	361852
734	159998
735	102617
736	169834
737	421439
738	594859
739	531370
740	173250
741	311009
742	465475
743	287661
744	181473
745	119918
746	36095
747	5564
748	0
749	19814
750	81182
751	112488
752	219412
753	156814
754	216975
755	6091
756	110
757	602
758	207
759	35
760	0
761	12765
762	22239
763	18069
764	1511
765	210
766	7067
767	5867
768	2182
769	32533
770	37903
771	3360
772	669
773	213347
774	559793
775	418804
776	59653
777	178555
778	332003
779	148336
780	124200
781	269635
782	357367
783	472358
784	502638
785	231006
786	198538
787	508098
788	374647
789	133898
790	147750
791	22651
792	1558
793	1
794	0
795	37249
796	41888
797	121151
798	167841
799	164577
800	156163
801	3144
802	1193
803	60173
804	183660
805	2823
806	8068
807	98676
808	150403
809	79525
810	10241
811	36897
812	349
813	0
814	72303
815	229727
816	551801
817	390871
818	53413
819	202937
820	209941
821	270702
822	204827
823	223907
824	338792
825	355444
826	374591
827	107765
828	100596
829	413028
830	350302
831	177791
832	83746
833	12562
834	1305
835	3608
836	95972
837	136925
838	217234
839	149558
840	29968
841	0
842	1098
843	18134
844	250178
845	105876
846	75881
847	153986
848	271789
849	271185
850	190732
851	51037
852	1884
853	319
854	210
855	101537
856	330381
857	500025
858	481875
859	11226
860	234435
861	203530
862	225157
863	190444
864	111276
865	300756
866	315871
867	485482
868	355930
869	42584
870	259281
871	446359
872	276296
873	95962
874	31155
875	0
876	0
877	2
878	124420
879	68942
880	210576
881	244842
882	23487
883	0
884	35675
885	172845
886	297484
887	177254
888	100688
889	167987
890	255637
891	277786
892	239215
893	71485
894	24422
895	14827
896	48215
897	102354
898	303137
899	450899
900	408596
901	41407
902	249497
903	252778
904	164511
905	192770
906	177097
907	217131
908	329718
909	503373
910	525960
911	329164
912	335942
913	356005
914	299455
915	95028
916	44558
917	1868
918	0
919	70696
920	147266
921	133682
922	122873
923	38425
924	0
925	4251
926	88841
927	231570
928	319327
929	212434
930	164278
931	189355
932	93120
933	101900
934	215942
935	244336
936	190056
937	101570
938	69391
939	270618
940	313557
941	262350
942	86490
943	136831
944	194870
945	247197
946	200865
947	170063
948	134213
949	255715
950	391226
951	468487
952	576699
953	91220
954	90415
955	393948
956	287862
957	110503
958	56972
959	4021
960	312
961	0
962	0
963	57171
964	106113
965	158586
966	219765
967	103147
968	0
969	0
970	0
971	0
972	0
973	1310
974	51639
975	76211
976	113558
977	236434
978	203378
979	167828
980	208703
981	146228
982	264322
983	308708
984	241649
985	122732
986	124327
987	234914
988	260613
989	328150
990	371768
991	201981
992	389202
993	216104
994	213066
995	225043
996	204252
997	202139
998	221001
999	430116
1000	248146
1001	551260
1002	611889
1003	37359
1004	149466
1005	342984
1006	326080
1007	186686
1008	107853
1009	7365
1010	69
1011	40393
1012	62406
1013	106569
1014	135663
1015	112530
1016	0
1017	28
1018	0
1019	25
1020	101
1021	47
1022	0
1023	0
1024	0
1025	0
1026	0
1027	1
1028	124
1029	1131
1030	31510
1031	110549
1032	54636
1033	7320
1034	42742
1035	24956
1036	15392
1037	12504
1038	63109
1039	114402
1040	137417
1041	278439
1042	297073
1043	39825
1044	153517
1045	107348
1046	192517
1047	284753
1048	322890
1049	197767
1050	251410
1051	291147
1052	182228
1053	218186
1054	186430
1055	141373
1056	273627
1057	409748
1058	316803
1059	471261
1060	540086
1061	240153
1062	362696
1063	374477
1064	260420
1065	99647
1066	57860
1067	1466
1068	9739
1069	48355
1070	58390
1071	57438
1072	61992
1073	8179
1074	198
1075	118.0000000003
1076	3120.9999999997
1077	145
1078	69
1079	189
1080	428
1081	0
1082	0
1083	0
1084	0
1085	0
1086	0
1087	1507
1088	10040
1089	539
1090	443
1091	131
1092	3364
1093	43263
1094	125538
1095	129107
1096	133551
1097	417946
1098	314286
1099	402187
1100	157460
1101	110043
1102	151920
1103	280292
1104	249499
1105	259353
1106	178397
1107	205408
1108	315411
1109	263365
1110	250631
1111	295859
1112	319994
1113	392347
1114	139822
1115	87794
1116	392984
1117	442178
1118	390004
1119	136346
1120	47301
1121	71
1122	11353
1123	27969
1124	29381
1125	22197
1126	40376
1127	650
1128	0
1129	0
1130	0
1131	0
1132	0
1133	0
1134	0
1135	0
1136	315
1137	1023
1138	10158
1139	32017
1140	95805
1141	154269
1142	65492
1143	289024
1144	247494
1145	275203
1146	256113
1147	484682
1148	554197
1149	171963
1150	222855
1151	287593
1152	171703
1153	263390
1154	391124
1155	309490
1156	276308
1157	452019
1158	192629
1159	336063
1160	203852
1161	400633
1162	368459
1163	336601
1164	184083
1165	38386
1166	3977
1167	631
1168	4960
1169	13204
1170	13444
1171	25059
1172	35503
1173	15954
1174	250
1175	0
1176	0
1177	51
1178	233
1179	16050
1180	58288
1181	103987
1182	263336
1183	299049
1184	448201
1185	547443
1186	360200
1187	323947
1188	543435
1189	401814
1190	219325
1191	241949
1192	150992
1193	338731
1194	340864
1195	268066
1196	373178
1197	169852
1198	40908
1199	321143
1200	391688
1201	354376
1202	292987
1203	270645
1204	25986
1205	57
1206	2129
1207	0
1208	0
1209	0
1210	11386
1211	8330
1212	27006
1213	47198
1214	6308
1215	0
1216	0
1217	0
1218	0
1219	0
1220	6067
1221	51814
1222	179656
1223	236559
1224	363745
1225	382045
1226	398230
1227	83531
1228	178322
1229	571322
1230	576270
1231	150074
1232	1410
1233	110830
1234	87351
1235	274397
1236	331159
1237	107078
1238	239638
1239	73167
1240	529732
1241	502514
1242	392100
1243	352744
1244	430280
1245	64392
1246	6504
1247	28255
1248	31
1249	0
1250	0
1251	3759
1252	6003
1253	51903
1254	55350
1255	44713
1256	9877
1257	0
1258	0
1259	0
1260	16
1261	2252
1262	84345
1263	305247
1264	367358
1265	383944
1266	320699
1267	433015
1268	342474
1269	193230
1270	360533
1271	423981
1272	63018
1273	9238
1274	43044
1275	294977
1276	621375
1277	469142
1278	439866
1279	448877
1280	525247
1281	230241
1282	156244
1283	160668
1284	3485
1285	1214
1286	4592
1287	39298
1288	102986
1289	110988
1290	51882
1291	0
1292	163
1293	9903
1294	1332
1295	69844
1296	261152
1297	155616
1298	194448
1299	247629
1300	326246
1301	559711
1302	464603
1303	417203
1304	505439
1305	502425
1306	225284
1307	862
1308	282453
1309	557364
1310	474207
1311	467778
1312	520432
1313	596005
1314	398686
1315	268664
1316	287417
1317	158643
1318	50941
1319	72835
1320	29249
1321	62652
1322	135980
1323	58208
1324	118
1325	53989
1326	170790
1327	416578
1328	260862
1329	164207
1330	93186
1331	114705
1332	78976
1333	203855
1334	388515
1335	499945
1336	570336
1337	440727
1338	353980
1339	339707
1340	302813
1341	55149
1342	270632
1343	265766
1344	497378
1345	403262
1346	583006
1347	541624
1348	349424
1349	296061
1350	270160
1351	60978
1352	0
1353	11749
1354	76019
1355	97657
1356	274679
1357	114265
1358	3648
1359	4148
1360	2
1361	31
1362	0
1363	0
1364	280
1365	171
1366	913
1367	1009
1368	148
1369	701
1370	213
1371	1649
1372	21098
1373	90366
1374	307606
1375	488036
1376	239775
1377	41832
1378	55249
1379	66288
1380	57828
1381	86686
1382	98511
1383	178105
1384	300016
1385	361776
1386	431709
1387	438941
1388	382264
1389	426916
1390	468235
1391	149491
1392	10319
1393	183755
1394	497307
1395	444414
1396	434996
1397	608394
1398	267580
1399	225593
1400	144137
1401	24566
1402	0
1403	161816
1404	159172
1405	239622
1406	200520
1407	119103
1408	35376
1409	80028
1410	17850
1411	555
1412	70
1413	56
1414	669
1415	19717
1416	184413
1417	117415
1418	121213
1419	249099
1420	278409
1421	293154
1422	310675
1423	495307
1424	321633
1425	36872
1426	47365
1427	59544
1428	1135
1429	3595
1430	41835
1431	48920
1432	58914
1433	70582
1434	138249
1435	175676
1436	233422
1437	269007
1438	320949
1439	252527
1440	205848
1441	396090
1442	113784
1443	0
1444	87535
1445	437546
1446	158974
1447	247556
1448	564237
1449	121057
1450	173430
1451	39827
1452	13626
1453	0
1454	226835
1455	134404
1456	165280
1457	327457
1458	183734
1459	92138
1460	132673
1461	125
1462	0
1463	89
1464	1792
1465	1861
1466	156
1467	31147
1468	29844
1469	101104
1470	90147
1471	42002
1472	103596
1473	19011
1474	39639
1475	15892
1476	25578
1477	21562
1478	34251
1479	73224
1480	94977
1481	84745
1482	85786
1483	155248
1484	84453
1485	150227
1486	277210
1487	357563
1488	274221
1489	293055
1490	9262
1491	10632
1492	153885
1493	286520
1494	487094
1495	355625
1496	479970
1497	143159
1498	15597
1499	0
1500	0
1501	0
1502	96455
1503	199545
1504	178956
1505	224779
1506	165220
1507	114832
1508	167526
1509	43242
1510	225
1511	7506
1512	164
1513	4873
1514	1913
1515	8120
1516	29271
1517	1127
1518	1525
1519	492
1520	8620
1521	4915
1522	20607
1523	38723
1524	108995
1525	80000
1526	76476
1527	67634
1528	47570
1529	33521
1530	150069
1531	220531
1532	367852
1533	305223
1534	411722
1535	248305
1536	174828
1537	355
1538	194385
1539	486387
1540	278334
1541	284478
1542	371745
1543	589950
1544	301364
1545	19551
1546	23
1547	90
1548	0
1549	88875
1550	209371
1551	147821
1552	267054
1553	205071
1554	248602
1555	249016
1556	43732
1557	17864
1558	131870
1559	7136
1560	54
1561	3132
1562	23780
1563	12365
1564	2247
1565	18
1566	42363
1567	131182
1568	194924
1569	237418
1570	160944
1571	107185
1572	28757
1573	18017
1574	1012
1575	34514
1576	48012
1577	161091
1578	298217
1579	333948
1580	270243
1581	226997
1582	0
1583	8747
1584	341400
1585	456392
1586	486137
1587	105666
1588	406446
1589	317646
1590	41108
1591	17880
1592	9302
1593	3144
1594	37152
1595	272685
1596	209186
1597	231363
1598	254317
1599	345026
1600	234681
1601	55115
1602	253620
1603	256183
1604	14725
1605	1062
1606	354
1607	5128
1608	29452
1609	89514
1610	104569
1611	36353
1612	14331
1613	92581
1614	121135
1615	312627
1616	379183
1617	333344
1618	393610
1619	366381
1620	389933
1621	279811
1622	226462
1623	63976
1624	57368
1625	1655
1626	39026
1627	272656
1628	101280
1629	53631
1630	71090
1631	0
1632	111398
1633	185227
1634	305037
1635	365822
1636	249595
1637	296898
1638	166970
1639	8709
1640	10288
1641	0
1642	2777
1643	152767
1644	223599
1645	211345
1646	190100
1647	194540
1648	211801
1649	95257
1650	322973
1651	211753
1652	102042
1653	229847
1654	113419
1655	54865
1656	1110
1657	44
1658	0
1659	868
1660	13164
1661	209111
1662	334864
1663	366135
1664	334746
1665	319883
1666	352091
1667	384753
1668	332848
1669	318806
1670	326365
1671	201153
1672	136202
1673	46682
1674	197561
1675	282394
1676	358688
1677	397691
1678	47182
1679	190153
1680	95055
1681	118180
1682	63881
1683	0
1684	60628
1685	136263
1686	250523
1687	504705
1688	279320
1689	170416
1690	246399
1691	8618
1692	41053
1693	14448
1694	5759
1695	108921
1696	233547
1697	209258
1698	282228
1699	338333
1700	229142
1701	170629
1702	312385
1703	54283
1704	116739
1705	207865
1706	89111
1707	127542
1708	36650
1709	0
1710	0
1711	4635
1712	16964
1713	6703
1714	80757
1715	192779
1716	214895
1717	250289
1718	224153
1719	199881
1720	176372
1721	263927
1722	300232
1723	253372
1724	238869
1725	96080
1726	148330
1727	103319
1728	54325
1729	145342
1730	199669
1731	195354
1732	55113
1733	52302
1734	26967
1735	17461
1736	222029
1737	259320
1738	306566
1739	204416
1740	130315
1741	187406
1742	24292
1743	33938
1744	67675
1745	49704
1746	120434
1747	268387
1748	201034
1749	241747
1750	330299
1751	331401
1752	275533
1753	239130
1754	2262
1755	100761
1756	184538
1757	60817
1758	80348
1759	52372
1760	2155
1761	0
1762	0
1763	0
1764	0
1765	0
1766	0
1767	0
1768	2781
1769	2221
1770	620
1771	162
1772	12223
1773	35405
1774	65121
1775	43708
1776	138304
1777	274005
1778	340744
1779	236157
1780	117108
1781	139649
1782	311407
1783	127250
1784	57873
1785	32247
1786	20446
1787	38813
1788	174803
1789	7916
1790	1413
1791	85616
1792	139717
1793	20206
1794	13518
1795	207970
1796	207979
1797	224017
1798	241800
1799	254715
1800	69498
1801	10166
1802	45605
1803	157411
1804	124686
1805	282189
1806	339190
1807	321504
1808	330122
1809	363870
1810	398225
1811	386147
1812	317846
1813	100728
1814	190513
1815	133592
1816	87106
1817	175877
1818	90121
1819	2866
1820	2569
1821	0
1822	0
1823	7972.0000000004
1824	4430.9999999996
1825	744
1826	0
1827	0
1828	0
1829	0
1830	0
1831	112
1832	1406
1833	0
1834	0
1835	3501
1836	70488
1837	104827
1838	185163
1839	48556
1840	91401
1841	160305
1842	196993
1843	218802
1844	21441
1845	72462
1846	37324
1847	51857
1848	20805
1849	11427
1850	441
1851	105861
1852	27433
1853	72743
1854	2803
1855	4907
1856	212020
1857	106637
1858	422608
1859	228743
1860	485175
1861	59679
1862	98972
1863	32293
1864	304916
1865	279256
1866	253940
1867	369001
1868	466661
1869	302877
1870	344590
1871	473137
1872	353972
1873	410348
1874	319694
1875	250807
1876	183861
1877	159225
1878	271444
1879	189184
1880	17756
1881	68880
1882	13980
1883	5570
1884	0.0000000004
1885	31897.0000000016
1886	27455.9999999981
1887	163
1888	49
1889	0
1890	0
1891	0
1892	15459
1893	181137
1894	16960
1895	13831
1896	229486
1897	45731
1898	121802
1899	142615
1900	259425
1901	67516
1902	30933
1903	4829
1904	111705
1905	149640
1906	177981
1907	168090
1908	174042
1909	37496
1910	28147
1911	16290
1912	358422
1913	414328
1914	403101
1915	426896
1916	155076
1917	113986
1918	178472
1919	457694
1920	256943
1921	191743
1922	349075
1923	394546
1924	397841
1925	328454
1926	339586
1927	61928
1928	474200
1929	413131
1930	475210
1931	214841
1932	341840
1933	210759
1934	378323
1935	210296
1936	149746
1937	49766
1938	208356
1939	18296
1940	0.0000000006
1941	41335.9999999997
1942	10996.9999999998
1943	366.9999999999
1944	0
1945	0
1946	0
1947	0
1948	0
1949	0
1950	0
1951	0
1952	0
1953	0
1954	0
1955	0
1956	59702
1957	11596
1958	110459
1959	121704
1960	39516
1961	5792
1962	8905
1963	21237
1964	63742
1965	109869
1966	21287
1967	7187
1968	44962
1969	164500
1970	427966
1971	262267
1972	133856
1973	29502
1974	2936
1975	205906
1976	357611
1977	402184
1978	385963
1979	183836
1980	148354
1981	233121
1982	332457
1983	324203
1984	287466
1985	309318
1986	351118
1987	340653
1988	364859
1989	442463
1990	371199
1991	344349
1992	479702
1993	485738
1994	222636
1995	443098
1996	423774
1997	343816
1998	288636
1999	176913
[truncated: 41,514 more rows]
