# Supplementary material for: Ecosystem Services and Opportunity Costs Shift Spatial Priorities for Conserving Forest Biodiversity
Source: PLoS One. 2014 Nov 13;9(11):e112557. doi: 10.1371/journal.pone.0112557 (PMC4230974; doi:10.1371/journal.pone.0112557)
Supplement: File S2 — Marxan with Zones input files – scenario 1. (ZIP) [file pone.0112557.s007.zip › input_500_BD_backup20140222/pulock.dat]

puid	zoneid
963	3
964	3
965	3
966	3
1011	3
1012	3
1013	3
1014	3
1015	3
1016	3
1068	3
1069	3
1070	3
1071	3
1072	3
1073	3
1122	3
1123	3
1124	3
1125	3
1126	3
1127	3
1128	3
1168	3
1169	3
1170	3
1171	3
1172	3
1173	3
1174	3
1191	3
1192	3
1193	3
1209	3
1210	3
1211	3
1212	3
1213	3
1214	3
1215	3
1232	3
1233	3
1234	3
1235	3
1250	3
1251	3
1252	3
1253	3
1254	3
1255	3
1256	3
1257	3
1273	3
1286	3
1287	3
1288	3
1289	3
1290	3
1291	3
1319	3
1320	3
1321	3
1322	3
1323	3
1342	3
1353	3
1354	3
1355	3
1356	3
1357	3
1358	3
1359	3
1392	3
1393	3
1405	3
1406	3
1407	3
1408	3
1443	3
1444	3
1491	3
1492	3
1529	3
1530	3
1531	3
1537	3
1538	3
1573	3
1574	3
1575	3
1576	3
1577	3
1579	3
1580	3
1581	3
1582	3
1583	3
1584	3
1622	3
1623	3
1624	3
1625	3
1628	3
1629	3
1630	3
1631	3
1632	3
1675	3
1676	3
1677	3
1679	3
1680	3
1681	3
1683	3
1684	3
1730	3
1731	3
1732	3
1733	3
1735	3
1736	3
1786	3
1787	3
1788	3
1889	2
1950	2
1951	2
1952	2
1953	2
1954	2
1955	2
2017	2
2018	2
2019	2
2020	2
2021	2
2022	2
2090	2
2091	2
2092	2
2161	2
2162	2
2163	2
2164	2
2168	3
2169	3
2170	3
2233	2
2234	2
2235	2
2236	2
2237	2
2256	3
2257	3
2258	3
2316	2
2317	2
2318	2
2319	2
2320	2
2321	2
2322	2
2323	2
2324	2
2325	2
2326	2
2335	3
2336	3
2337	3
2338	3
2339	3
2340	3
2341	3
2342	3
2343	3
2344	3
2345	3
2346	3
2347	3
2350	3
2351	3
2405	2
2406	2
2407	2
2408	2
2409	2
2410	2
2411	2
2412	2
2413	2
2414	2
2415	2
2416	2
2429	3
2430	3
2431	3
2432	3
2433	3
2434	3
2435	3
2436	3
2437	3
2438	3
2439	3
2440	3
2441	3
2442	3
2499	2
2500	2
2501	2
2502	2
2503	2
2504	2
2505	2
2506	2
2507	2
2508	2
2509	2
2510	2
2511	2
2538	3
2539	3
2540	3
2541	3
2542	3
2543	3
2547	3
2548	3
2600	2
2601	2
2602	2
2603	2
2604	2
2605	2
2606	2
2607	2
2608	2
2609	2
2610	2
2611	2
2612	2
2709	2
2710	2
2711	2
2712	2
2713	2
2714	2
2715	2
2716	2
2717	2
2718	2
2719	2
2773	3
2774	3
2822	2
2823	2
2824	2
2825	2
2826	2
2827	2
2828	2
2829	2
2830	2
2855	2
2856	2
2857	2
2884	3
2885	3
2886	3
2933	2
2934	2
2935	2
2936	2
2942	2
2943	2
2944	2
2945	2
2946	2
2947	2
2948	2
2949	2
2966	2
2967	2
2968	2
2969	2
2970	2
2971	2
2972	2
2998	3
2999	3
3000	3
3001	3
3051	2
3052	2
3053	2
3054	2
3055	2
3056	2
3063	2
3064	2
3065	2
3066	2
3067	2
3068	2
3083	2
3084	2
3085	2
3086	2
3087	2
3088	2
3089	2
3091	3
3092	3
3104	3
3105	3
3106	3
3107	3
3166	2
3167	2
3168	2
3169	2
3170	2
3171	2
3172	2
3178	2
3179	2
3180	2
3198	2
3199	2
3200	2
3201	2
3202	2
3203	2
3204	2
3205	2
3206	2
3207	2
3208	3
3209	2
3220	3
3221	3
3222	3
3223	3
3287	2
3288	2
3289	2
3290	2
3313	2
3314	2
3315	2
3316	2
3317	2
3318	2
3319	2
3320	2
3321	2
3322	2
3323	2
3324	2
3325	3
3334	3
3335	3
3336	3
3337	3
3402	2
3403	2
3404	2
3405	2
3406	2
3407	2
3408	2
3428	2
3429	2
3430	2
3431	2
3432	2
3433	2
3434	2
3435	2
3436	2
3437	2
3438	2
3439	2
3440	2
3441	2
3442	2
3443	2
3444	2
3445	3
3446	2
3454	3
3455	3
3456	3
3531	2
3532	2
3533	2
3534	2
3535	2
3536	2
3537	2
3538	2
3554	2
3555	2
3556	2
3557	2
3558	2
3559	2
3560	2
3561	2
3562	2
3563	2
3564	2
3565	2
3566	2
3567	2
3568	2
3569	2
3570	2
3571	3
3572	2
3582	3
3583	3
3584	3
3667	2
3668	2
3669	2
3670	2
3671	2
3672	2
3673	2
3684	2
3685	2
3686	2
3687	2
3688	2
3689	2
3690	2
3691	2
3692	2
3693	2
3694	2
3695	2
3696	2
3697	2
3698	2
3699	2
3700	2
3701	2
3702	2
3703	3
3704	3
3717	3
3718	3
3801	2
3802	2
3803	2
3804	2
3805	2
3806	2
3807	2
3808	2
3809	2
3810	2
3823	2
3824	2
3825	2
3826	2
3827	2
3828	2
3829	2
3830	2
3831	2
3832	2
3833	2
3834	2
3835	2
3836	2
3840	2
3841	2
3842	2
3843	2
3844	3
3845	2
3951	2
3952	2
3953	2
3954	2
3955	2
3956	2
3958	2
3959	2
3960	2
3961	2
3974	2
3975	2
3976	2
3977	2
3978	2
3979	2
3980	2
3981	2
3982	2
3983	2
3984	2
3988	2
3989	2
3990	2
3991	3
3992	2
4099	2
4100	2
4101	2
4102	2
4103	2
4107	2
4108	2
4109	2
4110	2
4121	2
4122	2
4123	2
4124	2
4125	2
4126	2
4127	2
4128	2
4129	2
4130	2
4131	2
4137	2
4138	2
4139	2
4140	2
4141	2
4142	2
4251	2
4252	2
4253	2
4258	2
4259	2
4260	2
4271	2
4272	2
4273	2
4274	2
4275	2
4276	2
4277	2
4278	2
4279	2
4280	2
4285	2
4286	2
4287	2
4288	2
4289	2
4290	2
4291	2
4402	2
4403	2
4404	2
4405	2
4406	2
4407	2
4408	2
4409	2
4410	2
4411	2
4412	2
4413	2
4414	2
4415	2
4416	2
4417	2
4418	2
4419	2
4420	2
4421	2
4427	2
4428	2
4429	2
4430	2
4535	2
4536	2
4537	2
4538	2
4539	2
4540	2
4541	2
4542	2
4543	2
4544	2
4545	2
4546	2
4547	2
4548	2
4549	2
4550	2
4551	2
4552	2
4553	2
4554	2
4555	2
4556	2
4561	2
4562	2
4563	2
4564	2
4565	2
4566	2
4638	3
4639	3
4640	3
4666	2
4667	2
4668	2
4669	2
4670	2
4671	2
4672	2
4673	2
4674	2
4675	2
4676	2
4677	2
4678	2
4679	2
4680	2
4681	2
4682	2
4683	2
4684	2
4685	2
4686	2
4687	2
4688	2
4689	2
4690	2
4691	2
4696	2
4697	2
4698	2
4699	2
4700	2
4806	2
4807	2
4808	2
4809	2
4810	2
4811	2
4812	2
4813	2
4814	2
4815	2
4816	2
4817	2
4818	2
4819	2
4820	2
4821	2
4822	2
4823	2
4824	2
4825	2
4826	2
4827	2
4828	2
4832	2
4833	2
4834	2
4835	2
4836	2
4837	2
4944	2
4945	2
4946	2
4947	2
4948	2
4949	2
4950	2
4951	2
4952	2
4953	2
4954	2
4955	2
4956	2
4957	2
4958	2
4959	2
4960	2
4961	2
4964	2
4965	2
4966	2
4967	2
4968	2
4969	2
4970	2
5081	2
5082	2
5083	2
5084	2
5085	2
5086	2
5087	2
5088	2
5089	2
5090	2
5091	2
5092	2
5093	2
5101	2
5102	2
5213	2
5214	2
5215	2
5216	2
5217	2
5218	2
5219	2
5220	2
5221	2
5222	2
5223	2
5224	2
5225	2
5226	2
5343	2
5344	2
5345	2
5346	2
5347	2
5348	2
5349	2
5350	2
5351	2
5352	2
5353	2
5354	2
5355	2
5356	2
5357	2
5358	2
5475	2
5476	2
5477	2
5478	2
5479	2
5480	2
5481	2
5482	2
5483	2
5484	2
5485	2
5486	2
5487	2
5488	2
5489	2
5490	2
5493	2
5494	2
5495	2
5611	2
5612	2
5613	2
5614	2
5615	2
5616	2
5617	2
5618	2
5619	2
5620	2
5621	2
5622	2
5623	2
5624	2
5625	2
5626	2
5627	2
5628	2
5629	2
5630	2
5631	2
5632	2
5742	2
5743	2
5744	2
5745	2
5746	2
5747	2
5748	2
5749	2
5750	2
5751	2
5752	2
5753	2
5754	2
5755	2
5756	2
5757	2
5758	2
5759	2
5866	2
5867	2
5868	2
5869	2
5870	2
5871	2
5872	2
5873	2
5874	2
5875	2
5876	2
5877	2
5878	2
5879	2
5880	2
5881	2
5882	2
5883	2
5884	2
5992	2
5993	2
5994	2
5995	2
5996	2
5997	2
5998	2
5999	2
6000	2
6001	2
6002	2
6003	2
6004	2
6005	2
6006	2
6007	2
6008	2
6009	2
6010	2
6011	2
6012	2
6125	2
6126	2
6127	2
6128	2
6129	2
6130	2
6131	2
6132	2
6133	2
6134	2
6135	2
6136	2
6137	2
6138	2
6139	2
6140	2
6141	2
6142	2
6143	2
6144	2
6145	2
6146	2
6147	2
6148	2
6266	2
6267	2
6268	2
6269	2
6270	2
6271	2
6272	2
6273	2
6274	2
6275	2
6276	2
6277	2
6278	2
6279	2
6280	2
6281	2
6282	2
6283	2
6284	2
6285	2
6408	2
6409	2
6410	2
6411	2
6412	2
6413	2
6414	2
6415	2
6416	2
6417	2
6418	2
6419	2
6420	2
6421	2
6422	2
6423	2
6424	2
6425	2
6426	2
6427	2
6428	2
6549	2
6550	2
6551	2
6552	2
6553	2
6554	2
6555	2
6556	2
6557	2
6558	2
6559	2
6560	2
6561	2
6562	2
6563	2
6564	2
6565	2
6696	2
6697	2
6698	2
6699	2
6700	2
6701	2
6702	2
6703	2
6704	2
6705	2
6706	2
6707	2
6708	2
6709	2
6710	2
6711	2
6712	2
6713	2
6714	2
6715	2
6716	2
6717	2
6718	2
6857	2
6858	2
6859	2
6860	2
6861	2
6864	2
6865	2
6866	2
6867	2
6868	2
6869	2
6870	2
6871	2
6872	2
6873	2
6874	2
6875	2
6876	2
6877	2
6878	2
6879	2
6880	2
7012	2
7013	2
7014	2
7021	2
7022	2
7023	2
7024	2
7025	2
7026	2
7027	2
7028	2
7029	2
7030	2
7031	2
7032	2
7033	2
7034	2
7035	2
7036	2
7037	2
7038	2
7039	2
7040	2
7041	2
7042	2
7170	2
7171	2
7172	2
7181	2
7182	2
7183	2
7184	2
7185	2
7186	2
7187	2
7188	2
7189	2
7190	2
7191	2
7192	2
7193	2
7194	2
7195	2
7196	2
7197	2
7198	2
7200	2
7201	2
7202	2
7203	2
7204	2
7205	2
7330	2
7331	2
7342	2
7343	2
7344	2
7345	2
7346	2
7347	2
7348	2
7349	2
7350	2
7351	2
7352	2
7353	2
7354	2
7355	2
7356	2
7357	2
7358	2
7359	2
7360	2
7361	2
7362	2
7363	2
7365	2
7366	2
7367	2
7368	2
7369	2
7370	2
7371	2
7372	2
7373	2
7374	2
7375	2
7505	2
7506	2
7518	2
7519	2
7520	2
7521	2
7522	2
7523	2
7524	2
7525	2
7526	2
7527	2
7528	2
7529	2
7530	2
7531	2
7532	2
7533	2
7534	2
7535	2
7536	2
7537	2
7538	2
7539	2
7545	2
7546	2
7547	2
7548	2
7549	2
7550	2
7551	2
7552	2
7553	2
7554	2
7629	2
7714	2
7715	2
7716	2
7717	2
7718	2
7719	2
7720	2
7721	2
7722	2
7723	2
7724	2
7725	2
7726	2
7727	2
7728	2
7729	2
7730	2
7731	2
7737	2
7738	2
7739	2
7740	2
7741	2
7742	2
7743	2
7744	2
7820	2
7898	2
7899	2
7900	2
7901	2
7902	2
7903	2
7904	2
7905	2
7906	2
7907	2
7908	2
7909	2
7910	2
7911	2
7912	2
7913	2
7914	2
7915	2
7916	2
7924	2
7925	2
7926	2
7927	2
8004	2
8005	2
8006	2
8085	2
8086	2
8087	2
8088	2
8089	2
8090	2
8091	2
8092	2
8093	2
8094	2
8095	2
8096	2
8097	2
8098	2
8099	2
8100	2
8101	2
8102	2
8103	2
8104	2
8105	2
8106	2
8112	2
8113	2
8209	3
8210	3
8211	3
8212	3
8269	2
8270	2
8271	2
8272	2
8273	2
8274	2
8275	2
8276	2
8277	2
8278	2
8279	2
8280	2
8281	2
8282	2
8283	2
8284	2
8285	2
8286	2
8287	2
8293	2
8294	2
8295	2
8296	2
8387	3
8388	3
8389	3
8390	3
8391	3
8447	2
8448	2
8449	2
8450	2
8451	2
8452	2
8453	2
8454	2
8455	2
8456	2
8457	2
8458	2
8461	2
8462	2
8463	2
8464	2
8468	2
8469	2
8470	2
8471	2
8472	2
8559	3
8560	3
8561	3
8562	3
8563	3
8620	2
8621	2
8622	2
8623	2
8624	2
8625	2
8626	2
8627	2
8628	2
8633	2
8634	2
8635	2
8636	2
8640	2
8641	2
8642	2
8643	2
8730	3
8731	3
8732	3
8733	3
8734	3
8788	2
8789	2
8790	2
8791	2
8792	2
8793	2
8794	2
8795	2
8796	2
8797	2
8798	2
8802	2
8803	2
8808	2
8809	2
8810	2
8898	3
8899	3
8900	3
8901	3
8902	3
8955	2
8956	2
8957	2
8958	2
8959	2
8960	2
8961	2
8962	2
8963	2
8964	2
8965	2
8966	2
8975	2
8976	2
8977	2
9064	3
9065	3
9066	3
9122	2
9123	2
9124	2
9125	2
9126	2
9127	2
9128	2
9129	2
9130	2
9131	2
9132	2
9133	2
9134	2
9143	2
9144	2
9230	3
9231	3
9291	2
9292	2
9293	2
9294	2
9295	2
9296	2
9297	2
9298	2
9299	2
9459	2
9460	2
9461	2
9462	2
9463	2
9464	2
9465	2
9622	2
9623	2
9624	2
9625	2
9626	2
9627	2
9628	2
9784	2
9785	2
9786	2
9787	2
9788	2
9789	2
9790	2
9953	2
9954	2
9955	2
9956	2
9957	2
9958	2
9959	2
10126	2
10127	2
10128	2
10129	2
10130	2
10131	2
11084	3
11085	3
11086	3
11087	3
11278	3
11279	3
11280	3
11281	3
11282	3
11474	3
11475	3
11477	3
11523	3
11524	3
12477	3
12478	3
12479	3
12662	3
12663	3
12664	3
12848	3
12849	3
13033	3
13034	3
13213	3
13214	3
13215	3
13389	3
13390	3
13391	3
13392	3
14288	3
14464	3
14465	3
14643	3
14644	3
14733	3
14791	3
14792	3
14816	3
14817	3
14818	3
14964	3
14965	3
14987	3
14988	3
14989	3
15107	3
15135	3
15136	3
15157	3
15158	3
15159	3
15287	3
15288	3
15337	3
15338	3
15339	3
15340	3
15341	3
15530	3
15721	3
15904	3
15905	3
15906	3
16085	3
16086	3
16087	3
16088	3
16089	3
16261	3
16262	3
16263	3
16264	3
16265	3
16434	3
16435	3
16436	3
16607	3
16608	3
16609	3
16950	3
16951	3
16952	3
16953	3
17118	3
17119	3
17120	3
17121	3
17122	3
17282	3
17283	3
17284	3
17285	3
17286	3
17459	3
17460	3
17502	3
17503	3
17504	3
17505	3
17641	3
17642	3
17686	3
17687	3
17688	3
17689	3
17690	3
17691	3
17831	3
17832	3
17833	3
17834	3
17835	3
17836	3
17883	3
17884	3
17885	3
17886	3
18028	3
18029	3
18030	3
18031	3
18032	3
18033	3
18034	3
18035	3
18078	3
18079	3
18165	3
18166	3
18220	3
18221	3
18222	3
18223	3
18224	3
18225	3
18226	3
18227	3
18355	3
18356	3
18357	3
18410	3
18411	3
18412	3
18413	3
18414	3
18415	3
18416	3
18417	3
18418	3
18419	3
18601	3
18602	3
18605	3
18606	3
18607	3
18608	3
18609	3
18797	3
18798	3
18989	3
18990	3
19055	3
19056	3
19057	3
19058	3
19173	3
19174	3
19175	3
19176	3
19177	3
19178	3
19247	3
19248	3
19249	3
19365	3
19366	3
19439	3
19440	3
19441	3
19563	3
19755	3
19951	3
20141	3
20142	3
20143	3
20257	3
20258	3
20259	3
20260	3
20261	3
20338	3
20339	3
20340	3
20454	3
20455	3
20456	3
20457	3
20532	3
20533	3
20643	3
20644	3
20645	3
20646	3
20647	3
20648	3
20722	3
20724	3
20725	3
20726	3
20827	3
20828	3
20829	3
20830	3
20831	3
20832	3
20833	3
20834	3
20909	3
20910	3
20911	3
21009	3
21010	3
21011	3
21012	3
21013	3
21014	3
21015	3
21016	3
21092	3
21093	3
21094	3
21095	3
21121	3
21190	3
21191	3
21192	3
21193	3
21194	3
21195	3
21196	3
21273	3
21274	3
21301	3
21302	3
21371	3
21372	3
21373	3
21374	3
21375	3
21376	3
21377	3
21449	3
21450	3
21455	3
21486	3
21487	3
21488	3
21489	3
21557	3
21558	3
21559	3
21560	3
21636	3
21637	3
21640	3
21671	3
21672	3
21673	3
21674	3
21675	3
21676	3
21822	3
21823	3
21824	3
21825	3
21826	3
21827	3
21857	3
21858	3
21859	3
21860	3
21861	3
21862	3
22007	3
22008	3
22009	3
22010	3
22043	3
22044	3
22045	3
22046	3
22047	3
22048	3
22226	3
22227	3
22228	3
22229	3
22230	3
22353	3
22354	3
22355	3
22356	3
22409	3
22410	3
22411	3
22412	3
22413	3
22535	3
22536	3
22558	3
22592	3
22593	3
22594	3
22595	3
22596	3
22740	3
22741	3
22743	3
22744	3
22773	3
22774	3
22775	3
22776	3
22777	3
22778	3
22779	3
22918	3
22919	3
22920	3
22921	3
22922	3
22950	3
22951	3
22952	3
22953	3
22954	3
22955	3
22956	3
23098	3
23099	3
23100	3
23101	3
23102	3
23103	3
23136	3
23137	3
23283	3
23284	3
23285	3
23286	3
23287	3
23288	3
23455	3
23465	3
23466	3
23467	3
23468	3
23469	3
23470	3
23638	3
23647	3
23648	3
23649	3
23650	3
23824	3
23825	3
23826	3
23827	3
23828	3
23829	3
23999	3
24000	3
24001	3
24002	3
24003	3
24004	3
24005	3
24164	3
24165	3
24166	3
24167	3
24168	3
24169	3
24170	3
24323	3
24324	3
24325	3
24326	3
24327	3
24328	3
24329	3
24330	3
24403	3
24404	3
24405	3
24406	3
24490	3
24491	3
24492	3
24493	3
24494	3
24495	3
24496	3
24497	3
24574	3
24575	3
24576	3
24577	3
24578	3
24579	3
24580	3
24673	3
24674	3
24675	3
24676	3
24677	3
24678	3
24757	3
24758	3
24759	3
24760	3
24761	3
24762	3
24763	3
24764	3
24765	3
24785	3
24786	3
24787	3
24788	3
24789	3
24790	3
24791	3
24792	3
24882	3
24883	3
24884	3
24885	3
24886	3
24964	3
24965	3
24966	3
24967	3
24968	3
24969	3
24970	3
24971	3
24991	3
24992	3
24993	3
24994	3
24995	3
24996	3
24997	3
24998	3
25024	3
25097	3
25099	3
25100	3
25101	3
25102	3
25103	3
25184	3
25185	3
25186	3
25187	3
25188	3
25189	3
25190	3
25191	3
25192	3
25212	3
25213	3
25214	3
25215	3
25216	3
25217	3
25218	3
25219	3
25314	3
25315	3
25316	3
25317	3
25318	3
25362	3
25363	3
25364	3
25407	3
25408	3
25409	3
25410	3
25411	3
25412	3
25413	3
25414	3
25433	3
25434	3
25435	3
25436	3
25437	3
25438	3
25439	3
25440	3
25535	3
25536	3
25537	3
25538	3
25578	3
25579	3
25580	3
25581	3
25582	3
25583	3
25584	3
25585	3
25586	3
25587	3
25588	3
25629	3
25630	3
25631	3
25632	3
25633	3
25634	3
25635	3
25636	3
25655	3
25656	3
25657	3
25658	3
25659	3
25660	3
25661	3
25662	3
25663	3
25754	3
25755	3
25756	3
25794	3
25795	3
25796	3
25797	3
25798	3
25799	3
25800	3
25801	3
25802	3
25803	3
25804	3
25805	3
25846	3
25847	3
25848	3
25849	3
25870	3
25871	3
25872	3
25873	3
25874	3
25875	3
25876	3
25877	3
25878	3
25879	3
25880	3
25881	3
26012	3
26013	3
26014	3
26015	3
26016	3
26017	3
26018	3
26019	3
26020	3
26021	3
26022	3
26063	3
26064	3
26065	3
26066	3
26067	3
26068	3
26088	3
26089	3
26090	3
26091	3
26092	3
26093	3
26094	3
26095	3
26096	3
26097	3
26098	3
26099	3
26100	3
26181	3
26182	3
26183	3
26232	3
26233	3
26234	3
26235	3
26236	3
26237	3
26238	3
26239	3
26240	3
26241	3
26278	3
26279	3
26280	3
26281	3
26282	3
26283	3
26304	3
26305	3
26306	3
26307	3
26308	3
26309	3
26310	3
26311	3
26312	3
26313	3
26314	3
26315	3
26353	3
26393	3
26394	3
26395	3
26396	3
26448	3
26449	3
26450	3
26451	3
26452	3
26453	3
26454	3
26455	3
26464	3
26465	3
26466	3
26467	3
26494	3
26495	3
26496	3
26519	3
26520	3
26521	3
[truncated: 730 more rows]
