# Supplementary material for: Ecosystem Services and Opportunity Costs Shift Spatial Priorities for Conserving Forest Biodiversity
Source: PLoS One. 2014 Nov 13;9(11):e112557. doi: 10.1371/journal.pone.0112557 (PMC4230974; doi:10.1371/journal.pone.0112557)
Supplement: File S2 — Marxan with Zones input files – scenario 1. (ZIP) [file pone.0112557.s007.zip › input_500_BD_backup20140222/puvsp.dat]

featureid	puid	amount
55	76	4
58	80	2
55	98	1
55	123	1
55	124	5
55	147	2
18	166	1
38	166	2
55	177	1
18	181	1.000000000000114
38	181	4.000000000000114
18	182	5.999999999999886
38	182	7.000000000000114
18	183	9
38	183	1.999999999999773
55	183	3
18	201	1.000000000000227
38	201	3
18	202	2.999999999999773
38	202	2
18	203	10.00000000000023
38	203	4.000000000000114
55	203	3
18	204	6.999999999999773
38	204	0.9999999999998863
55	204	2
55	220	1
38	223	2.000000000000114
18	224	2
38	224	1.000000000000341
18	225	7
38	225	4.999999999999545
55	225	1
60	236	1273
60	237	110
55	251	1
18	252	2.000000000000114
38	252	5.000000000000455
18	253	4.000000000000114
22	253	1
38	253	9.999999999999659
42	253	1
18	254	12.99999999999977
38	254	0.9999999999998863
57	269	77
18	289	2.273736754432321e-013
38	289	5.000000000000114
42	289	1
6	290	1
18	290	12
22	290	1
38	290	1.999999999999886
42	290	2
18	291	1.999999999999773
22	334	1.13686837721616e-013
38	334	2
18	335	1
22	335	1.999999999999886
42	335	1
18	376	3
38	376	1
18	418	1.13686837721616e-013
22	418	1.13686837721616e-013
18	419	1.999999999999886
22	419	0.9999999999998863
18	422	1.13686837721616e-013
18	423	2.999999999999886
18	448	2.273736754432321e-013
18	449	1.999999999999773
22	449	1.000000000000114
10	450	1.13686837721616e-013
22	450	4
10	451	2.999999999999886
22	451	0.9999999999998863
14	452	1.000000000000227
22	452	1
14	453	1.999999999999773
18	475	2.273736754432321e-013
18	476	9
22	476	1.13686837721616e-013
10	477	2
18	477	4.999999999999773
22	477	5
22	478	1.999999999999886
64	500	102
22	510	4.547473508864641e-013
18	511	10.00000000000011
22	511	5.999999999999545
14	512	9.000000000000114
18	512	1
14	513	5.999999999999886
18	513	1.999999999999886
64	533	128
18	543	1.13686837721616e-013
18	544	13.00000000000045
38	544	1
18	545	16.99999999999989
18	546	5.999999999999545
64	568	376
34	575	1
38	575	5
22	577	1.000000000000114
38	577	3.410605131648481e-013
42	577	1
18	578	1.13686837721616e-013
22	578	0.9999999999998863
38	578	2.999999999999659
18	579	10.99999999999989
38	579	1
18	580	6
64	602	273
18	608	1
38	608	1
38	610	2
42	610	5
18	613	1
38	613	2.000000000000114
18	614	2
38	614	5.999999999999886
59	641	46
38	646	1.13686837721616e-013
38	647	1.999999999999886
18	652	4.000000000000227
38	652	2
18	653	6.999999999999773
57	683	7
18	690	3.000000000000341
18	691	5.999999999999659
18	696	2.000000000000114
38	696	11
18	697	3.999999999999886
18	736	1
14	739	1
34	739	1
18	742	1.13686837721616e-013
38	742	5.000000000000227
18	743	9.000000000000341
38	743	4.999999999999773
18	744	4.999999999999545
38	772	1.13686837721616e-013
38	773	3.999999999999886
18	781	12.00000000000023
38	781	1.000000000000114
18	782	3.999999999999773
38	782	2.999999999999886
38	784	1
38	787	1.000000000000341
18	788	8
38	788	13.99999999999966
38	814	1.13686837721616e-013
38	815	4.999999999999886
18	818	1.13686837721616e-013
38	818	1.13686837721616e-013
14	819	2
18	819	7.999999999999886
22	819	1
38	819	0.9999999999998863
42	819	1
22	820	2.000000000000114
22	821	3.999999999999886
18	823	5.000000000000114
18	824	5.999999999999886
38	824	3
38	829	1.13686837721616e-013
18	830	6.000000000000568
38	830	4.999999999999886
18	831	9.999999999999545
38	831	3
18	832	0.9999999999998863
57	847	9
18	849	8.000000000000227
38	849	1
18	850	2.999999999999773
6	855	1.13686837721616e-013
38	855	1.13686837721616e-013
6	856	0.9999999999998863
38	856	9
38	857	0.9999999999998863
14	860	2
18	860	5.000000000000114
34	860	1
38	860	5
42	860	1
18	861	0.9999999999998863
22	862	3
42	862	2
18	863	1
22	863	2.273736754432321e-013
14	864	1.000000000000227
22	864	1.999999999999773
14	865	2.999999999999773
18	865	8.000000000000114
22	865	1
38	865	1
18	866	0.9999999999998863
18	871	3
38	871	6.000000000000455
18	872	8.000000000000227
38	872	7.999999999999545
18	873	2.999999999999773
57	878	15
64	886	2
38	890	3.000000000000114
18	891	9.000000000000114
38	891	3.999999999999886
18	892	3.999999999999886
38	892	1
6	897	5.684341886080801e-013
6	898	4.999999999999432
26	898	2
14	902	4
18	902	2
22	902	4
34	902	1
38	902	1
18	903	1
14	906	1
18	906	1.000000000000114
14	907	3
18	907	3.000000000000341
22	907	1
18	908	4.999999999999545
18	912	1.13686837721616e-013
38	912	5.000000000000455
18	913	8.000000000000341
38	913	13.99999999999966
18	914	16.99999999999977
38	914	4.999999999999886
18	915	5.999999999999773
18	933	1.13686837721616e-013
18	934	5.000000000000114
26	934	2
38	934	5.000000000000114
18	935	6.999999999999886
38	935	1.999999999999886
18	936	4.999999999999886
6	939	1.000000000000341
18	939	4
6	940	2.999999999999659
26	940	1
38	940	1.13686837721616e-013
38	941	4.999999999999886
18	944	3.000000000000227
38	944	5
18	945	3.999999999999773
18	946	3
22	946	1
14	949	4
18	949	5.000000000000114
38	949	1.13686837721616e-013
18	950	2.999999999999886
38	950	4.999999999999886
38	954	4.547473508864641e-013
18	955	8.000000000000227
38	955	9.999999999999659
18	956	12.00000000000023
38	956	4.999999999999886
18	957	3.999999999999545
38	983	1.13686837721616e-013
18	984	1
38	984	4.999999999999886
57	984	33
18	985	1.13686837721616e-013
38	985	4.547473508864641e-013
18	986	3
38	986	14.99999999999955
42	986	2.000000000000114
18	987	6.999999999999886
42	987	0.9999999999998863
18	988	1.13686837721616e-013
18	989	12.00000000000023
18	990	5.999999999999659
38	990	4.000000000000455
18	991	1
38	991	9.999999999999545
57	991	90
18	993	1
38	993	1
14	994	3
18	994	4
22	994	1.13686837721616e-013
38	994	4
18	995	2
22	995	2
14	996	1
18	996	1
22	996	3.999999999999886
22	998	2.273736754432321e-013
14	999	9
18	999	2.273736754432321e-013
22	999	2.999999999999773
18	1000	8.999999999999886
38	1000	5.000000000000114
18	1001	0.9999999999998863
38	1001	0.9999999999998863
18	1004	1.13686837721616e-013
38	1004	1.13686837721616e-013
18	1005	11.00000000000023
38	1005	7
18	1006	16
38	1006	0.9999999999998863
18	1007	14.99999999999966
18	1008	1
38	1041	2
18	1045	1.13686837721616e-013
22	1045	1.13686837721616e-013
6	1046	4
18	1046	6
22	1046	1
18	1047	3.999999999999886
22	1047	0.9999999999998863
18	1048	6
38	1048	1.000000000000114
18	1049	1
38	1049	4.999999999999886
57	1049	142
60	1049	21
18	1051	1.13686837721616e-013
38	1051	5
42	1051	1.000000000000114
18	1052	5
22	1052	3
38	1052	1
42	1052	2.999999999999886
18	1053	0.9999999999998863
14	1054	2
22	1054	1
14	1056	1.000000000000227
22	1056	2
14	1057	2.999999999999773
22	1057	5
18	1058	1
38	1058	3
57	1060	3
18	1062	1.13686837721616e-013
38	1062	8.000000000000341
18	1063	11.00000000000034
38	1063	11.99999999999977
18	1064	15.99999999999955
38	1064	0.9999999999998863
18	1065	11
18	1095	1
38	1095	6
57	1103	13
42	1105	4.547473508864641e-013
14	1106	5
22	1106	1
34	1106	2
42	1106	4.999999999999545
14	1108	1
14	1109	2.000000000000114
22	1109	4
38	1109	1
14	1110	1
14	1111	3.999999999999886
38	1115	1.13686837721616e-013
18	1116	1.000000000000114
38	1116	11.00000000000034
18	1117	2.000000000000114
38	1117	13.99999999999977
18	1118	11.00000000000023
38	1118	11.99999999999977
18	1119	8.999999999999545
18	1140	1
22	1140	1.13686837721616e-013
18	1141	4
22	1141	3.999999999999886
14	1151	1.000000000000114
55	1151	1
14	1152	1
22	1152	3
42	1152	2
14	1153	7
14	1154	1.000000000000114
18	1154	3.000000000000114
22	1154	1
38	1154	2.000000000000114
42	1154	1.000000000000114
14	1155	2.999999999999773
18	1155	1.999999999999886
22	1155	6
34	1155	1.13686837721616e-013
38	1155	1.999999999999886
42	1155	1
34	1156	0.9999999999998863
42	1156	1.999999999999886
18	1160	1.13686837721616e-013
38	1160	2.273736754432321e-013
42	1160	1.13686837721616e-013
14	1161	1.13686837721616e-013
18	1161	8
38	1161	13
42	1161	1.999999999999886
14	1162	0.9999999999998863
18	1162	15.00000000000011
22	1162	1
38	1162	4.999999999999773
18	1163	19.99999999999989
18	1164	6.999999999999886
18	1181	2.273736754432321e-013
38	1181	1.13686837721616e-013
18	1182	3.999999999999773
38	1182	5.999999999999886
14	1191	2
14	1192	1.13686837721616e-013
14	1193	0.9999999999998863
14	1194	2
18	1194	1.13686837721616e-013
34	1194	1
18	1195	0.9999999999998863
22	1199	1.13686837721616e-013
38	1199	6.000000000000455
14	1200	4
18	1200	3
22	1200	2.000000000000114
34	1200	2
38	1200	11.99999999999966
42	1200	2
18	1201	14
22	1201	4.999999999999773
38	1201	1.000000000000114
42	1201	1
18	1202	5.000000000000114
38	1202	5.999999999999773
42	1202	1
18	1203	10.99999999999989
38	1203	4
18	1221	2.273736754432321e-013
38	1221	1.13686837721616e-013
18	1222	13.00000000000011
38	1222	0.9999999999998863
18	1223	3.999999999999659
38	1223	2
34	1240	1.13686837721616e-013
38	1240	6.000000000000455
18	1241	2
22	1241	1
34	1241	1.999999999999886
38	1241	9.000000000000114
42	1241	3
18	1242	3.000000000000227
22	1242	2
38	1242	13.99999999999977
18	1243	12.00000000000011
22	1243	2
38	1243	5.999999999999773
42	1243	1
18	1244	6.999999999999659
38	1244	3.999999999999886
18	1262	1.13686837721616e-013
18	1263	0.9999999999998863
38	1263	4
38	1267	1
34	1276	1.13686837721616e-013
14	1277	2
22	1277	1
34	1277	1.999999999999886
38	1277	3
42	1277	5.000000000000341
14	1278	1
18	1278	1.000000000000455
34	1278	3
38	1278	5.000000000000114
42	1278	7.999999999999659
18	1279	7.999999999999545
34	1279	2
38	1279	4.999999999999886
38	1280	2
18	1281	5
38	1281	3
18	1282	3
58	1282	69
58	1283	1053
38	1309	1.13686837721616e-013
18	1310	4.000000000000114
38	1310	9
42	1310	2
14	1311	1
18	1311	5.000000000000114
22	1311	4.000000000000114
34	1311	1
38	1311	7.999999999999886
42	1311	3.000000000000114
18	1312	9.999999999999886
22	1312	0.9999999999998863
38	1312	5.000000000000114
42	1312	2.999999999999886
18	1313	2.999999999999886
38	1313	0.9999999999998863
18	1314	3
38	1314	5
18	1315	7
38	1315	2
58	1315	95
19	1316	3
58	1316	191
19	1317	2
58	1317	541
57	1326	131
60	1326	274
38	1338	3.000000000000114
38	1339	0.9999999999998863
18	1342	1.13686837721616e-013
34	1342	2.000000000000114
38	1342	1.000000000000114
14	1343	13.00000000000011
18	1343	2
22	1343	1
34	1343	1.999999999999886
38	1343	0.9999999999998863
14	1344	0.9999999999998863
18	1344	2.999999999999886
22	1344	2
38	1344	7
42	1344	6
18	1345	2.000000000000114
38	1345	2.000000000000114
18	1346	0.9999999999998863
38	1346	0.9999999999998863
18	1347	3
38	1347	7
18	1348	11
19	1348	2
38	1348	8
39	1348	1
19	1349	16
62	1349	71
19	1350	16
39	1350	2
58	1350	293
60	1374	284
18	1385	2.000000000000114
38	1385	1.13686837721616e-013
18	1386	0.9999999999998863
38	1386	8
18	1387	4.000000000000114
38	1387	5.000000000000114
18	1388	2.999999999999886
38	1388	8.999999999999886
38	1389	1.999999999999886
14	1393	3
22	1393	2.000000000000227
34	1393	1
42	1393	1.000000000000114
18	1394	1
22	1394	3.999999999999773
38	1394	1
42	1394	3.999999999999886
18	1395	1
22	1395	1.13686837721616e-013
38	1395	5
18	1396	1
22	1396	7.999999999999886
38	1396	1
42	1396	2
18	1397	1
38	1397	8
18	1398	6
19	1398	2
38	1398	5
58	1398	106
62	1398	365
19	1399	19
62	1399	325
19	1400	13
58	1400	436
57	1421	18
18	1435	4.000000000000227
38	1435	2
18	1436	11.00000000000023
38	1436	6
18	1437	11.99999999999966
22	1437	2.273736754432321e-013
38	1437	1.000000000000114
14	1438	4
18	1438	9.000000000000227
22	1438	3.999999999999773
38	1438	5.999999999999886
14	1439	5
18	1439	7
22	1439	3
38	1439	3.000000000000227
18	1440	9.999999999999659
38	1440	5.999999999999886
38	1441	0.9999999999998863
22	1444	1.13686837721616e-013
38	1444	3.410605131648481e-013
18	1445	1
22	1445	0.9999999999998863
38	1445	6.999999999999659
42	1445	2
14	1448	5
18	1448	3
34	1448	3
38	1448	8
42	1448	1
18	1449	2
38	1449	1
42	1449	2
11	1450	6
19	1450	8
31	1450	2
18	1481	1.13686837721616e-013
18	1482	1.000000000000227
18	1483	14.99999999999977
18	1484	7.000000000000341
22	1484	1
14	1485	2
18	1485	19
18	1486	16
38	1486	1.13686837721616e-013
18	1487	10.99999999999977
38	1487	3.999999999999886
18	1488	4.999999999999773
38	1488	10.00000000000023
38	1489	2.999999999999773
18	1491	3.410605131648481e-013
18	1492	3.999999999999659
38	1492	1
14	1494	10
18	1494	1
34	1494	4
38	1494	2
42	1494	2
14	1495	1
18	1495	2
19	1495	1
22	1495	4
38	1495	1
42	1495	1
19	1496	3
31	1496	2
39	1496	7
60	1525	316
18	1529	3.410605131648481e-013
18	1530	17.00000000000011
18	1531	11.99999999999977
18	1532	5.999999999999886
26	1532	1
38	1532	2
18	1533	2.999999999999886
38	1533	2
38	1534	3.000000000000227
18	1535	1
38	1535	6.999999999999773
18	1539	1
38	1539	6
14	1541	6
18	1541	1
34	1541	4
38	1541	2
14	1542	7
15	1542	3
22	1542	3
23	1542	1
34	1542	1
39	1542	1
15	1543	6
19	1543	1
23	1543	1
39	1543	5
43	1543	1
19	1544	5
39	1544	8
18	1576	3.410605131648481e-013
6	1577	3
18	1577	8.999999999999773
6	1578	6
18	1578	2
38	1578	1
6	1579	1
18	1579	1.999999999999886
18	1583	1.13686837721616e-013
18	1584	8
38	1584	7
18	1585	4.999999999999886
38	1585	1
18	1586	1
38	1586	10
42	1586	2
15	1588	14
19	1588	2
19	1589	3
39	1589	13
38	1619	1.000000000000227
6	1620	1.13686837721616e-013
18	1620	3
38	1620	7.999999999999886
6	1621	0.9999999999998863
18	1621	2
38	1621	2.999999999999886
6	1626	1.13686837721616e-013
18	1626	1.13686837721616e-013
6	1627	3.999999999999886
18	1627	1.999999999999886
38	1627	2
22	1632	1.13686837721616e-013
38	1632	1.13686837721616e-013
18	1633	2
22	1633	1.999999999999886
38	1633	0.9999999999998863
18	1634	7
38	1634	5
14	1635	1
15	1635	4
22	1635	1
38	1635	1
42	1635	5
15	1636	7
19	1636	2
23	1636	1
39	1636	2
19	1637	9
23	1637	1
39	1637	7
43	1637	1
19	1638	6
39	1638	5
19	1643	16
23	1644	1
23	1645	2
19	1646	2
56	1670	97
57	1670	296
57	1671	244
57	1672	271
60	1672	163
38	1674	2.273736754432321e-013
18	1675	1
38	1675	4.999999999999773
18	1677	1
18	1686	3
22	1686	4
38	1686	2
15	1687	3
18	1687	3
35	1687	2
38	1687	4
15	1688	10
15	1689	1
19	1689	3
23	1689	2
39	1689	1
43	1689	5
19	1690	4
39	1690	3
57	1690	23
19	1696	1
23	1696	1
19	1697	5
39	1697	3
19	1698	15
39	1698	2
7	1699	1
19	1699	11
19	1700	7
39	1700	3
19	1701	5
7	1702	2
19	1702	1
39	1702	2
18	1723	1.13686837721616e-013
18	1724	0.9999999999998863
38	1724	1
22	1725	2.273736754432321e-013
22	1726	2.999999999999773
38	1726	1.000000000000227
42	1726	1
59	1726	36
64	1726	118
38	1727	4.999999999999773
6	1729	1.13686837721616e-013
6	1730	1.999999999999886
18	1731	2
38	1731	1
18	1735	1.13686837721616e-013
22	1735	1.13686837721616e-013
14	1736	6
18	1736	5.999999999999886
22	1736	0.9999999999998863
34	1736	1
55	1736	2
18	1737	10
22	1737	1
38	1737	4
14	1738	1
18	1738	9
22	1738	1
38	1738	3
15	1739	9
19	1741	3
39	1741	2
19	1746	5
39	1746	3
19	1747	9
39	1747	4
19	1748	4
39	1748	5
19	1749	5
39	1749	5
19	1750	9
23	1750	2
7	1751	3
19	1751	5
39	1751	3
19	1752	7
39	1752	1
7	1753	2
19	1753	8
39	1753	3
43	1753	2
19	1755	4
23	1755	1
18	1778	1.13686837721616e-013
18	1779	5.999999999999886
38	1779	2
57	1779	62
60	1779	79
57	1782	162
59	1782	7
64	1782	206
42	1794	1.13686837721616e-013
18	1795	6
38	1795	4
42	1795	0.9999999999998863
14	1796	1
18	1796	1
14	1797	2
18	1797	1
22	1797	3
15	1798	7
35	1798	1
19	1803	15
19	1805	4
39	1805	1
19	1806	8
39	1806	6
19	1807	9
27	1807	1
39	1807	3
19	1808	17
39	1808	1
19	1809	7
39	1809	3
19	1810	8
39	1810	4
19	1811	1
39	1811	1
19	1812	11
39	1812	1
19	1814	12
19	1815	2
14	1858	1
22	1858	3
38	1858	2
42	1858	1
15	1859	3
15	1860	9
23	1860	2
19	1862	4
7	1864	4
19	1864	4
39	1864	6
19	1865	4
19	1866	5
19	1867	11
39	1867	4
19	1868	6
39	1868	2
19	1869	10
23	1869	1
39	1869	4
64	1869	47
19	1870	10
39	1870	10
64	1870	40
19	1871	11
23	1871	3
39	1871	5
19	1873	8
39	1873	3
19	1874	15
19	1875	9
19	1876	5
19	1877	4
18	1892	1.13686837721616e-013
18	1893	0.9999999999998863
38	1893	1
18	1907	4
38	1907	3
59	1912	90
14	1913	1
34	1913	1
42	1913	2
15	1914	5
23	1914	1
39	1914	2
15	1915	10
19	1915	1
23	1915	2
43	1915	1
15	1916	3
19	1916	8
39	1916	6
19	1918	7
23	1918	1
19	1919	7
39	1919	4
19	1920	7
39	1920	4
19	1922	12
39	1922	1
19	1923	3
19	1924	15
39	1924	7
43	1924	1
64	1924	30
19	1925	2
39	1925	7
43	1925	2
59	1925	34
64	1925	516
19	1926	3
23	1926	5
39	1926	7
19	1928	13
39	1928	1
19	1929	11
39	1929	5
55	1929	2
19	1930	5
39	1930	2
55	1930	1
19	1931	8
39	1931	1
19	1932	7
23	1932	1
57	1970	56
18	1971	1
38	1971	1
14	1976	4
22	1976	3
34	1976	1
15	1977	3
19	1977	1
23	1977	2
39	1977	3
43	1977	3
15	1978	1
19	1978	3
23	1978	3
35	1978	3
39	1978	4
43	1978	4
15	1979	3
19	1979	7
35	1979	1
39	1979	6
19	1980	9
23	1980	1
19	1981	8
23	1981	3
35	1981	1
39	1981	1
19	1982	13
39	1982	2
19	1983	14
39	1983	3
19	1984	15
39	1984	3
19	1985	16
19	1986	7
39	1986	1
19	1987	5
39	1987	1
19	1988	4
39	1988	11
64	1988	212
19	1989	5
23	1989	3
39	1989	1
43	1989	2
19	1990	4
39	1990	6
19	1991	4
23	1991	1
39	1991	1
19	1992	11
39	1992	13
19	1993	6
39	1993	4
19	1994	9
39	1994	4
19	1995	1
23	1995	1
19	1996	4
39	1996	3
57	2032	8
57	2033	59
14	2046	8
15	2046	3
42	2046	3
15	2047	9
23	2047	4
35	2047	1
15	2048	4
19	2048	3
23	2048	1
35	2048	5
39	2048	5
43	2048	3
15	2049	3
19	2049	7
23	2049	1
35	2049	1
39	2049	2
43	2049	1
19	2051	1
39	2051	2
15	2052	2
19	2052	1
39	2052	4
19	2053	12
39	2053	3
19	2054	18
39	2054	1
11	2055	4
19	2055	3
19	2056	3
15	2057	2
19	2057	12
39	2057	2
19	2058	1
39	2058	12
57	2058	18
64	2058	266
19	2059	6
39	2060	3
19	2061	8
23	2061	2
39	2061	3
43	2061	1
19	2062	11
23	2062	1
19	2063	8
39	2063	10
19	2064	3
23	2064	1
39	2064	2
19	2065	2
19	2066	1
39	2066	5
15	2117	9
35	2117	3
15	2118	3
19	2118	2
35	2118	4
39	2118	1
15	2119	2
19	2119	3
23	2119	4
39	2119	1
43	2119	2
15	2121	2
19	2121	4
23	2121	4
39	2121	5
43	2121	2
15	2122	1
19	2122	1
35	2122	1
39	2122	4
7	2123	1
19	2124	10
39	2124	1
19	2125	11
39	2125	1
19	2126	6
39	2126	1
19	2127	5
39	2127	5
64	2127	4
19	2128	5
39	2128	11
64	2128	281
19	2129	4
23	2129	3
59	2129	5
19	2130	1
39	2130	6
59	2130	14
39	2131	4
19	2132	3
23	2132	1
39	2132	1
43	2132	1
15	2133	2
19	2133	4
23	2133	1
35	2133	1
39	2133	3
43	2133	1
15	2134	1
19	2134	3
39	2134	3
39	2135	5
43	2135	2
19	2136	2
23	2136	3
39	2136	5
15	2192	8
35	2192	1
15	2193	6
19	2193	1
35	2193	3
39	2193	5
19	2194	8
39	2194	7
43	2194	1
19	2198	1
39	2198	1
19	2200	9
23	2200	2
39	2200	3
19	2201	4
39	2201	4
11	2202	1
19	2202	6
31	2202	5
39	2202	1
19	2203	7
23	2203	1
39	2203	13
64	2203	9
19	2204	7
23	2204	1
59	2204	10
19	2205	6
39	2205	7
59	2205	349
19	2206	5
39	2206	5
19	2207	8
39	2207	6
15	2208	3
19	2208	3
23	2208	3
35	2208	1
43	2208	3
15	2209	4
19	2209	3
23	2209	4
39	2209	2
43	2209	5
15	2210	2
19	2210	6
39	2210	7
43	2210	1
19	2211	4
23	2211	8
39	2211	1
19	2212	8
15	2281	2
19	2281	5
39	2281	7
19	2282	16
23	2282	1
39	2282	3
19	2283	16
39	2283	5
15	2284	3
19	2284	7
35	2284	2
39	2284	2
15	2286	2
19	2286	1
39	2286	1
19	2287	5
39	2287	4
19	2288	6
39	2288	5
39	2289	2
19	2290	3
31	2290	1
39	2290	5
19	2291	4
39	2291	18
19	2292	7
23	2292	5
39	2292	2
19	2293	9
39	2293	2
19	2294	6
23	2294	2
19	2295	8
23	2295	1
35	2295	1
39	2295	4
15	2296	11
19	2296	2
23	2296	4
39	2296	3
15	2297	3
19	2297	2
23	2297	4
39	2297	4
43	2297	1
19	2298	6
23	2298	1
39	2298	4
19	2299	4
39	2299	1
19	2300	1
19	2301	1
38	2332	1.13686837721616e-013
38	2333	1.999999999999886
6	2334	4
18	2334	2
14	2349	1.13686837721616e-013
14	2350	0.9999999999998863
19	2374	14
19	2375	11
39	2375	4
15	2378	1
19	2378	5
39	2378	3
19	2379	4
39	2379	6
19	2380	10
39	2380	2
19	2381	12
39	2381	1
19	2382	4
23	2382	3
39	2382	8
19	2383	3
23	2383	6
39	2383	4
43	2383	2
15	2384	1
19	2384	4
39	2384	5
19	2386	4
19	2387	7
23	2387	1
39	2387	2
15	2388	5
19	2388	2
23	2388	3
35	2388	1
43	2388	4
15	2389	6
19	2389	2
23	2389	1
35	2389	1
39	2389	1
19	2390	6
23	2390	2
15	2391	1
19	2391	9
19	2392	3
19	2393	4
15	2470	6
39	2470	1
19	2471	11
39	2471	6
19	2472	8
39	2472	2
19	2473	12
19	2474	13
15	2475	1
19	2475	1
23	2475	8
35	2475	1
39	2475	3
43	2475	2
15	2476	1
19	2476	9
23	2476	4
39	2476	4
43	2476	4
19	2477	8
39	2477	8
15	2479	2
19	2479	10
23	2479	1
19	2480	1
15	2482	7
23	2482	1
15	2483	4
19	2485	6
39	2485	2
19	2486	5
39	2486	12
39	2487	1
19	2569	2
35	2569	1
39	2569	2
15	2570	4
19	2570	7
23	2570	7
39	2570	2
19	2573	6
39	2573	1
19	2574	7
39	2574	11
19	2576	2
23	2576	5
39	2576	1
43	2576	1
59	2576	1
19	2577	12
23	2577	1
39	2577	7
15	2580	4
19	2580	4
35	2580	3
39	2580	4
15	2581	4
19	2581	4
23	2581	6
39	2581	3
43	2581	1
15	2582	10
19	2582	4
35	2582	1
39	2582	2
15	2583	6
19	2583	6
39	2583	2
19	2584	1
15	2585	1
19	2585	9
23	2585	2
39	2585	6
43	2585	2
19	2586	14
39	2586	5
19	2587	1
23	2587	2
39	2587	1
19	2671	8
23	2671	7
39	2671	1
19	2672	2
23	2672	1
19	2673	3
39	2673	3
19	2674	7
39	2674	3
19	2675	13
23	2675	4
39	2675	1
43	2675	1
15	2676	1
19	2676	1
23	2676	1
15	2677	1
19	2677	5
39	2677	1
19	2678	5
39	2678	6
15	2681	1
19	2681	2
23	2681	5
43	2681	4
15	2682	13
19	2682	3
23	2682	1
39	2682	4
43	2682	1
15	2683	7
19	2683	3
23	2683	3
43	2683	2
19	2684	7
23	2684	1
39	2684	8
15	2685	4
19	2685	6
15	2686	9
19	2686	3
23	2686	10
43	2686	1
15	2687	1
19	2687	5
23	2687	9
39	2687	2
43	2687	3
19	2688	5
23	2688	4
39	2688	1
43	2688	1
46	2745	5.684341886080801e-013
46	2746	25
46	2747	25
46	2748	24.99999999999943
35	2778	3
19	2779	2
19	2781	6
23	2781	2
39	2781	4
19	2782	6
23	2782	2
39	2782	1
55	2782	1
15	2783	1
19	2783	2
23	2783	1
39	2783	1
19	2784	1
35	2784	1
39	2784	3
19	2786	10
39	2786	9
15	2790	2
19	2790	3
23	2790	1
35	2790	4
39	2790	5
43	2790	2
15	2791	3
19	2791	3
19	2792	6
35	2792	1
39	2792	12
15	2793	10
19	2793	4
23	2793	6
35	2793	1
39	2793	3
43	2793	1
15	2794	12
23	2794	10
15	2795	5
19	2795	1
23	2795	8
39	2795	3
19	2796	11
23	2796	4
39	2796	1
43	2796	1
19	2797	2
46	2859	5.684341886080801e-013
46	2860	25
46	2861	24.99999999999943
23	2890	2
35	2890	2
15	2891	11
19	2892	1
23	2892	3
23	2893	4
15	2894	1
19	2894	5
23	2894	1
39	2894	1
19	2895	2
23	2895	3
39	2895	1
43	2895	2
55	2895	2
19	2896	11
19	2897	5
39	2897	1
43	2897	2
39	2901	5
43	2901	2
15	2902	2
19	2902	2
23	2902	3
35	2902	1
39	2902	2
43	2902	3
15	2903	3
19	2903	3
23	2903	1
35	2903	1
39	2903	2
39	2904	1
23	2905	1
11	2906	4
15	2906	3
23	2906	9
35	2906	1
43	2906	4
15	2907	20
23	2907	1
15	2908	1
19	2908	1
23	2908	3
39	2908	4
43	2908	2
19	2909	10
39	2909	11
19	2910	2
15	3003	1
15	3004	4
23	3004	2
35	3004	1
19	3005	2
39	3005	1
19	3006	1
23	3006	1
19	3007	6
39	3007	3
19	3008	4
23	3008	2
19	3009	6
23	3009	4
39	3009	1
23	3010	1
19	3014	7
39	3014	3
43	3014	2
15	3015	7
35	3015	3
15	3016	4
23	3016	2
23	3018	3
15	3019	5
23	3019	1
35	3019	1
43	3019	1
15	3020	9
23	3020	1
35	3020	5
23	3021	1
31	3021	7
39	3021	5
43	3021	1
19	3022	10
39	3022	5
23	3023	1
58	3103	251
19	3104	6.000000000000227
39	3104	1.13686837721616e-013
19	3105	5.999999999999773
39	3105	6.999999999999886
15	3110	1
23	3110	8
35	3110	1
43	3110	4
59	3110	97
15	3111	2
43	3111	1
19	3112	2
43	3112	1
15	3113	9
19	3113	2
23	3113	3
39	3113	1
43	3113	1
19	3114	7
39	3114	1
39	3119	6
15	3120	6
19	3120	2
23	3120	2
39	3120	3
43	3120	4
43	3121	2
23	3122	1
43	3122	4
35	3123	3
11	3127	1
15	3127	1
19	3127	5
31	3127	5
39	3127	4
55	3127	1
15	3128	2
19	3128	4
39	3128	1
19	3129	4
19	3221	9
23	3227	2
23	3228	1
19	3229	2
23	3229	3
35	3229	1
39	3229	1
15	3230	2
23	3230	6
35	3230	3
39	3230	1
19	3231	3
23	3231	6
39	3231	2
43	3231	3
15	3235	3
19	3235	3
23	3235	2
15	3236	6
19	3236	2
23	3236	3
39	3236	1
23	3237	1
39	3237	2
43	3237	2
39	3240	5
19	3242	1
15	3243	7
19	3243	2
23	3243	1
35	3243	2
39	3243	2
15	3244	1
19	3244	7
23	3244	4
39	3244	1
19	3245	3
19	3335	9
15	3341	6
19	3341	3
35	3341	6
15	3342	4
19	3342	1
23	3342	2
35	3342	2
39	3342	1
43	3342	1
15	3343	1
23	3343	2
39	3343	4
15	3344	2
43	3344	2
19	3345	2
23	3345	1
43	3345	5
19	3346	6
23	3346	3
39	3346	4
43	3346	1
19	3349	10
39	3349	2
15	3350	2
19	3350	3
35	3350	1
39	3350	1
55	3350	1
15	3351	1
23	3351	2
39	3351	5
55	3351	2
15	3354	2
19	3355	1
39	3356	2
39	3357	1
43	3357	2
15	3358	8
23	3358	1
35	3358	1
15	3359	6
23	3359	4
15	3360	6
19	3360	2
58	3451	33
62	3451	25
58	3452	639
62	3452	553
15	3462	3
23	3462	1
35	3462	1
15	3463	5
35	3463	1
43	3465	1
59	3465	7
64	3465	14
19	3468	2
23	3468	1
15	3469	3
35	3469	2
39	3469	2
19	3470	5
23	3470	5
39	3470	3
43	3470	1
15	3471	4
19	3471	5
23	3471	1
39	3471	11
15	3473	12
19	3473	1
15	3474	2
19	3474	3
35	3474	2
39	3474	3
43	3474	2
23	3475	2
35	3475	1
39	3475	2
43	3475	3
15	3476	3
23	3476	2
39	3476	9
43	3476	2
15	3477	6
15	3478	10
19	3479	4
23	3479	2
58	3577	61
15	3589	1
19	3589	1
23	3589	2
15	3590	1
23	3590	6
43	3590	3
15	3591	1
35	3591	3
43	3591	2
15	3594	4
19	3594	2
35	3594	1
39	3594	1
15	3595	1
23	3595	2
19	3596	6
23	3596	2
39	3596	3
43	3596	2
19	3597	9
39	3597	8
43	3597	1
15	3600	4
23	3600	1
15	3601	4
19	3601	5
23	3601	2
35	3601	1
39	3601	4
43	3601	4
15	3602	2
19	3602	2
35	3602	1
39	3602	5
15	3603	7
35	3603	3
39	3603	1
15	3604	5
15	3605	1
19	3605	4
19	3606	5
23	3606	4
39	3718	1
15	3723	1
19	3723	2
23	3723	3
39	3723	2
43	3723	2
61	3723	3
15	3724	3
19	3724	1
35	3724	3
39	3724	1
15	3725	4
35	3725	1
43	3726	3
57	3726	1
59	3726	34
61	3726	41
64	3726	43
15	3730	2
19	3730	7
39	3730	4
15	3731	2
19	3731	4
35	3731	1
39	3731	4
43	3731	2
19	3732	3
39	3732	3
35	3733	1
39	3733	2
15	3734	13
35	3734	4
15	3735	8
19	3735	2
23	3735	2
35	3735	2
15	3736	1
19	3736	5
35	3736	5
39	3736	8
15	3737	4
19	3737	1
35	3737	5
39	3737	3
19	3738	1
39	3738	2
19	3739	2
23	3739	1
39	3739	1
57	3739	199
64	3739	346
39	3740	1
57	3740	327
64	3740	500
57	3741	143
64	3741	133
15	3859	1
19	3859	2
35	3859	1
58	3859	70
61	3859	28
15	3864	3
19	3864	1
23	3864	1
35	3864	2
39	3864	4
59	3864	29
61	3864	235
15	3865	2
19	3865	2
23	3865	8
39	3865	1
19	3869	1
39	3869	4
57	3869	73
59	3869	143
15	3871	3
23	3871	3
39	3871	5
43	3871	2
15	3872	2
19	3872	2
23	3872	3
35	3872	1
39	3872	2
15	3873	1
19	3873	4
23	3873	2
39	3873	1
43	3873	1
15	3874	4
35	3874	3
39	3874	2
15	3875	14
19	3875	1
35	3875	1
15	3876	7
19	3876	1
23	3876	1
35	3876	2
39	3876	2
43	3876	1
15	3877	4
19	3877	2
35	3877	4
39	3877	4
43	3877	1
15	3878	9
35	3878	2
15	3879	7
19	3879	2
39	3879	1
19	3880	3
23	3880	1
19	3881	1
57	3881	21
64	3881	21
58	4006	229
61	4006	6
19	4016	13
39	4016	8
19	4017	5
35	4017	1
39	4017	8
15	4020	2
39	4020	2
43	4020	1
15	4021	4
19	4021	1
35	4021	2
39	4021	2
15	4022	5
23	4022	3
35	4022	1
43	4022	1
15	4023	15
35	4023	4
43	4023	1
15	4024	19
15	4025	5
15	4026	4
19	4026	5
11	4027	3
19	4027	4
62	4057	194.0000000000082
62	4058	57.99999999999181
58	4156	125
19	4157	9
23	4157	4
55	4157	1
35	4163	1
39	4163	2
19	4166	10
39	4166	9
19	4167	4
39	4167	2
15	4168	4
19	4168	5
35	4168	1
39	4168	5
15	4170	4
35	4171	1
15	4172	4
15	4173	13
15	4174	11
35	4174	1
15	4175	10
19	4175	3
23	4175	1
15	4176	3
23	4176	2
39	4176	2
43	4176	1
62	4203	159
58	4302	227
58	4303	70
19	4304	3
19	4305	1
23	4305	1
35	4305	1
39	4306	2
43	4306	3
52	4306	1
53	4306	3
58	4306	30
64	4306	650
15	4313	1
19	4313	2
23	4313	2
39	4313	4
43	4313	3
15	4314	2
19	4314	2
23	4314	1
39	4314	4
15	4315	1
15	4316	1
19	4316	1
35	4316	4
39	4316	1
15	4317	8
23	4317	4
35	4317	2
43	4317	2
15	4318	2
35	4318	4
39	4318	2
15	4319	4
35	4319	3
15	4320	1
35	4320	1
15	4322	2
19	4322	3
23	4322	2
39	4322	2
19	4323	6
23	4323	1
39	4323	2
43	4323	1
19	4324	5
58	4440	53
62	4441	57
19	4442	3
58	4442	41
62	4442	101
19	4443	1
19	4444	8
35	4444	2
39	4444	1
43	4444	3
52	4444	9
57	4444	57
58	4444	355
64	4444	765
59	4445	46
19	4451	3
23	4451	4
35	4451	1
39	4451	1
43	4451	1
15	4452	5
35	4452	1
7	4453	1
15	4453	3
27	4453	2
35	4453	6
15	4454	10
19	4454	1
35	4454	2
43	4454	3
39	4455	1
15	4456	9
35	4456	2
15	4458	8
15	4459	5
19	4459	1
[truncated: 45,544 more rows]
