# Supplementary material for: Ecosystem Services and Opportunity Costs Shift Spatial Priorities for Conserving Forest Biodiversity
Source: PLoS One. 2014 Nov 13;9(11):e112557. doi: 10.1371/journal.pone.0112557 (PMC4230974; doi:10.1371/journal.pone.0112557)
Supplement: File S2 — Marxan with Zones input files – scenario 1. (ZIP) [file pone.0112557.s007.zip › input_500_BD_backup20140222/spec.dat]

id	prop	spf
6	0.5	0.5
7	0.5	0.5
8	0.5	0.5
9	0.5	0.5
10	0.5	0.5
11	0.5	0.5
12	0.5	0.5
13	0.5	0.5
14	0.5	0.5
15	0.5	0.5
16	0.5	0.5
17	0.5	0.5
18	0.5	0.5
19	0.5	0.5
20	0.5	0.5
21	0.5	0.5
22	0.5	0.5
23	0.5	0.5
24	0.5	0.5
25	0.5	0.5
26	0.5	0.5
27	0.5	0.5
28	0.5	0.5
29	0.5	0.5
30	0.5	0.5
31	0.5	0.5
32	0.5	0.5
33	0.5	0.5
34	0.5	0.5
35	0.5	0.5
36	0.5	0.5
37	0.5	0.5
38	0.5	0.5
39	0.5	0.5
40	0.5	0.5
41	0.5	0.5
42	0.5	0.5
43	0.5	0.5
44	0.5	0.5
45	0.5	0.5
46	0.5	0.5
47	0.5	0.5
48	0.5	0.5
49	0.5	0.5
50	0.5	0.5
51	0.5	0.5
52	1	0.5
53	1	0.5
54	0.5	0.5
55	1	0.5
56	1	0.5
57	1	0.5
58	1	0.5
59	1	0.5
60	1	0.5
61	1	0.5
62	1	0.5
63	1	0.5
64	1	0.5
