# Supplementary material for: Ecosystem Services and Opportunity Costs Shift Spatial Priorities for Conserving Forest Biodiversity
Source: PLoS One. 2014 Nov 13;9(11):e112557. doi: 10.1371/journal.pone.0112557 (PMC4230974; doi:10.1371/journal.pone.0112557)
Supplement: File S2 — Marxan with Zones input files – scenario 1. (ZIP) [file pone.0112557.s007.zip › input_500_BD_backup20140222/zonecontrib2.dat]

zoneid,fraction
2,0.5
3,1
