# Supplementary material for: Ecosystem Services and Opportunity Costs Shift Spatial Priorities for Conserving Forest Biodiversity
Source: PLoS One. 2014 Nov 13;9(11):e112557. doi: 10.1371/journal.pone.0112557 (PMC4230974; doi:10.1371/journal.pone.0112557)
Supplement: File S2 — Marxan with Zones input files – scenario 1. (ZIP) [file pone.0112557.s007.zip › input_500_BD_backup20140222/zonetarget.dat]

zoneid	speciesid	target	targettype
2	6	0.125	1
2	7	0.125	1
2	8	0.125	1
2	9	0.125	1
2	10	0.125	1
2	11	0.125	1
2	12	0.125	1
2	13	0.125	1
2	14	0.125	1
2	15	0.125	1
2	16	0.125	1
2	17	0.125	1
2	18	0.125	1
2	19	0.125	1
2	20	0.125	1
2	21	0.125	1
2	22	0.125	1
2	23	0.125	1
2	24	0.125	1
2	25	0.125	1
2	26	0.125	1
2	27	0.125	1
2	28	0.125	1
2	29	0.125	1
2	30	0.125	1
2	31	0.125	1
2	32	0.125	1
2	33	0.125	1
2	34	0.125	1
2	35	0.125	1
2	36	0.125	1
2	37	0.125	1
2	38	0.125	1
2	39	0.125	1
2	40	0.125	1
2	41	0.125	1
2	42	0.125	1
2	43	0.125	1
2	44	0.125	1
2	45	0.125	1
2	46	0.25	1
2	47	0.25	1
2	48	0.25	1
2	49	0.25	1
2	50	0.25	1
2	51	0.25	1
2	52	0	1
2	53	0	1
2	54	0	1
2	55	0	1
2	56	0	1
2	57	0	1
2	58	0	1
2	59	0	1
2	60	0	1
2	61	0	1
2	62	0	1
2	63	0	1
2	64	0	1
3	6	0.375	1
3	7	0.375	1
3	8	0.375	1
3	9	0.375	1
3	10	0.375	1
3	11	0.375	1
3	12	0.375	1
3	13	0.375	1
3	14	0.375	1
3	15	0.375	1
3	16	0.375	1
3	17	0.375	1
3	18	0.375	1
3	19	0.375	1
3	20	0.375	1
3	21	0.375	1
3	22	0.375	1
3	23	0.375	1
3	24	0.375	1
3	25	0.375	1
3	26	0.375	1
3	27	0.375	1
3	28	0.375	1
3	29	0.375	1
3	30	0.375	1
3	31	0.375	1
3	32	0.375	1
3	33	0.375	1
3	34	0.375	1
3	35	0.375	1
3	36	0.375	1
3	37	0.375	1
3	38	0.375	1
3	39	0.375	1
3	40	0.375	1
3	41	0.375	1
3	42	0.375	1
3	43	0.375	1
3	44	0.375	1
3	45	0.375	1
3	46	0.25	1
3	47	0.25	1
3	48	0.25	1
3	49	0.25	1
3	50	0.25	1
3	51	0.25	1
3	52	1	1
3	53	1	1
3	54	0.5	1
3	55	1	1
3	56	1	1
3	57	1	1
3	58	1	1
3	59	1	1
3	60	1	1
3	61	1	1
3	62	1	1
3	63	1	1
3	64	1	1
