# Supplementary material for: Ecosystem Services and Opportunity Costs Shift Spatial Priorities for Conserving Forest Biodiversity
Source: PLoS One. 2014 Nov 13;9(11):e112557. doi: 10.1371/journal.pone.0112557 (PMC4230974; doi:10.1371/journal.pone.0112557)
Supplement: File S2 — Marxan with Zones input files – scenario 1. (ZIP) [file pone.0112557.s007.zip › input_500_BD_backup20140222/zonetarget.dat.exp]

zoneid	speciesid	target	targettype
1	1	0.2	1
1	2	0.2	1
1	3	0.2	1
2	4	0.2	1
2	5	0.2	1
2	6	0.2	1
2	7	0.2	1
2	8	0.2	1
2	9	0.2	1
2	10	0.2	1
3	4	0.2	1
3	5	0.2	1
3	6	0.2	1
3	7	0.2	1
3	8	0.2	1
3	9	0.2	1
3	10	0.2	1
