# Supplementary material for: Ecosystem Services and Opportunity Costs Shift Spatial Priorities for Conserving Forest Biodiversity
Source: PLoS One. 2014 Nov 13;9(11):e112557. doi: 10.1371/journal.pone.0112557 (PMC4230974; doi:10.1371/journal.pone.0112557)
Supplement: File S3 — Marxan with Zones input files – scenario 2. (ZIP) [file pone.0112557.s008.zip]

Archive with 13 entries (13 files):
- input_500_ES+BD_backup_20140222/bound.dat
- input_500_ES+BD_backup_20140222/costs.dat
- input_500_ES+BD_backup_20140222/pu.dat
- input_500_ES+BD_backup_20140222/pulock.dat
- input_500_ES+BD_backup_20140222/puvsp.dat
- input_500_ES+BD_backup_20140222/spec.dat
- input_500_ES+BD_backup_20140222/zoneboundcost.dat
- input_500_ES+BD_backup_20140222/zonecontrib.dat
- input_500_ES+BD_backup_20140222/zonecontrib2.dat
- input_500_ES+BD_backup_20140222/zonecost.dat
- input_500_ES+BD_backup_20140222/zones.dat
- input_500_ES+BD_backup_20140222/zonetarget.dat
- input_500_ES+BD_backup_20140222/zonetarget.dat.exp
