# Supplementary material for: Ecosystem Services and Opportunity Costs Shift Spatial Priorities for Conserving Forest Biodiversity
Source: PLoS One. 2014 Nov 13;9(11):e112557. doi: 10.1371/journal.pone.0112557 (PMC4230974; doi:10.1371/journal.pone.0112557)
Supplement: File S3 — Marxan with Zones input files – scenario 2. (ZIP) [file pone.0112557.s008.zip › input_500_ES+BD_backup_20140222/puvsp.dat]

featureid	puid	amount
3	13	3.0792097427
2	14	8.3150748664
3	14	3.2317737825
2	15	1030.8630992019
3	15	5.1188553885
3	29	1.8011791725
4	29	0
3	30	43.0688641597
4	30	25.1560000181
2	31	21.3548107934
3	31	54.5618123291
4	31	25.4079998732
2	32	6446.4670151382
3	32	86.3998131118
4	32	31.9009991884
2	33	183.8459768578
3	33	4.0152190315
3	51	5.185326005
4	51	0
3	52	84.6229026528
4	52	30.3089991808
2	53	472.1540231422
3	53	70.7365713069
4	53	24.6639996767
2	54	275.7689652868
3	54	3.3930574003
2	55	217.611593456
3	55	0.2867686865
2	56	3019.8712185283
3	56	4.6092514674
1	75	0
3	75	4.0649351565
4	75	0
1	76	1
3	76	83.4813522509
4	76	30.957998991
55	76	4
3	77	71.1280220773
4	77	25.7539994717
2	78	11372.5114526714
3	78	84.7796111439
4	78	31.9930007458
2	79	6927.9353358968
3	79	11.5548485714
4	79	0
2	80	51410.1222149331
3	80	80.9599860032
4	80	30.3820009232
58	80	2
3	97	6.7250643749
4	97	0
2	98	22752.7442624472
3	98	72.2594549489
4	98	30.1420006752
55	98	1
2	99	53376.201374172
3	99	84.5810685926
4	99	29.8470007181
2	100	3297.1767038605
3	100	4.0152190315
2	101	3089.9629540465
3	101	2.207272714
2	105	288.0869231168
3	105	0.3993263966
2	106	3612.4745188152
3	106	5.1188553885
2	110	3157.880642159
3	110	1.4165267881
4	110	0
2	111	53480.8599642116
3	111	63.0732370643
4	111	31.1500006914
2	112	58815.1638748531
3	112	88.4397483797
4	112	25.8500009775
2	113	57042.518145661
3	113	89.1713959198
4	113	23.1600008011
2	114	4434.7602112409
3	114	4.3700193556
2	117	4294.9038294288
3	117	5.7582603207
4	117	0
2	118	74681.217408555
3	118	91.8474289464
4	118	11.1359996796
2	119	3094.9707445678
3	119	5.1188553885
2	122	2250.7736851072
3	122	1.982948322
4	122	0
2	123	31679.4514098642
3	123	50.0392676297
4	123	20.680000782
55	123	1
2	124	35798.2892959528
3	124	82.7408934294
4	124	24.177000761
55	124	5
2	125	83774.3966956516
3	125	92.6875151624
4	125	36.6490006447
2	126	676.7659714472
3	126	0.3993263966
2	127	9286.634423511
3	127	5.5181817851
2	128	11851.1471843575
3	128	9.8515639515
4	128	0
2	129	59771.510231248
3	129	93.711735125
4	129	16.3189995289
2	130	55458.8805424011
3	130	87.2087369142
4	130	18.6039995253
2	131	3094.9707445678
3	131	3.0152762908
2	136	13578.4771203778
3	136	5.4559417707
4	136	0
2	137	182011.451302804
3	137	50.1917076973
4	137	39.8369990587
2	138	128932.7284437674
3	138	75.171470282
4	138	50.4449987411
2	139	6537.2887751162
3	139	9.1738919918
4	139	0
2	140	59840.9419936684
3	140	86.8421740302
4	140	42.1159987748
2	141	69379.0855338592
3	141	70.9981877239
4	141	9.2399997115
2	142	7832.8666690102
3	142	0.311080849
2	145	16053.4984041864
3	145	2.7799842391
4	145	0
2	146	205242.7031520109
3	146	54.5265007095
4	146	27.0149996281
2	147	118483.9798862386
3	147	101.7327454817
4	147	47.6009992361
55	147	2
2	148	30575.9849235895
3	148	88.6354982928
4	148	52.902998805
2	149	44950.0404703375
3	149	81.4071040534
4	149	47.7299989462
5	149	8
2	150	101980.7373460845
3	150	93.1235994086
4	150	19.1149997413
5	150	17
2	151	125411.0766000377
3	151	52.7369515196
4	151	18.627999872
5	151	4
2	152	8625.7149152549
3	152	4.6409691053
2	153	8181.3676134473
3	153	2.4458021826
2	159	13323.3581618672
3	159	4.6510671335
4	159	0
2	160	175548.8632388312
3	160	67.6284118206
4	160	29.7570011616
2	161	99594.0426400708
3	161	121.5466911083
4	161	36.2250012159
2	162	7605.5541958863
3	162	132.8302827928
4	162	34.6940004826
2	163	14486.0954700279
3	163	98.9984270163
4	163	34.1400003433
2	164	61563.7752928816
3	164	109.2519202667
4	164	46.7669999599
2	165	114082.4485278193
3	165	102.6016024274
4	165	47.6470005512
5	165	44
2	166	132072.3593728651
3	166	113.5129915846
4	166	60.0750029087
18	166	1
38	166	2
2	167	120928.8709074468
3	167	83.4058417987
4	167	47.1170022488
2	168	393.8322049721
3	168	3.5684749841
2	176	756.5637748578
3	176	7.6412125751
4	176	0
2	177	5472.0110855396
3	177	111.6897144484
4	177	37.7950006723
55	177	1
2	178	8529.9847165806
3	178	125.9704972198
4	178	38.3720005751
2	179	38489.6188088523
3	179	97.1491244577
4	179	47.3610001802
2	180	72280.9663167711
3	180	105.572139703
4	180	42.1710003614
2	181	91009.581955434
3	181	109.8939753597
4	181	52.3640022278
18	181	1
38	181	4
2	182	47632.8275165745
3	182	112.8529518062
4	182	48.8980020285
18	182	6
38	182	7
2	183	1799.4040439372
3	183	74.5843688303
4	183	15.4450002909
18	183	9
38	183	2
55	183	3
3	184	1.8332001043
2	197	257.6031367494
3	197	4.9868433046
4	197	0
2	198	3689.1438497478
3	198	63.3963296691
4	198	30.8400011063
2	199	842.0596465971
3	199	15.7621501616
4	199	0
2	200	14803.6143915557
3	200	126.2397122681
4	200	38.2100009918
2	201	19810.060969592
3	201	113.863459572
4	201	40.0840005875
18	201	1
38	201	3
2	202	5685.6985729979
3	202	130.04192619
4	202	44.9500006437
18	202	3
38	202	2
2	203	4038.6711296476
3	203	94.7713488109
4	203	42.5500005484
18	203	10
38	203	4
55	203	3
2	204	165.9417196522
3	204	52.9528520532
4	204	35.6000004709
18	204	7
38	204	1
55	204	2
2	206	289.1009566371
3	206	0.0375192407
2	207	6905.8346590203
3	207	0.9711113652
2	210	105.256679407
3	210	0.1557555501
2	211	627.3246978893
3	211	1.7073318369
3	212	1.4987931301
3	213	0.7409737444
3	214	1.7642426437
3	219	3.4921930808
4	219	0
3	220	52.8781866805
4	220	34.4550007582
55	220	1
2	221	4621.5832361649
3	221	114.8717061338
4	221	36.6050007343
2	222	5400
3	222	105.6372042794
4	222	37.9170005321
2	223	5400
3	223	120.6868518331
4	223	39.2800005674
38	223	2
2	224	5400
3	224	102.9959810105
4	224	39.3620005846
18	224	2
38	224	1
2	225	877.9775467422
3	225	75.2944651821
4	225	33.2500005364
18	225	7
38	225	5
55	225	1
2	227	5884.6760921289
3	227	0.5355052603
4	227	0
2	228	130685.2184469288
3	228	21.8164130229
4	228	5.1529998854
2	229	13514.8773821126
3	229	1.5661189799
2	234	197.7365364582
3	234	0.0375192407
2	235	3390.254017478
3	235	2.7196593232
4	235	0
2	236	18959.712720011
3	236	26.1339376221
4	236	8.3759999275
60	236	1273
2	237	334.8089925883
3	237	30.8364284412
4	237	40.07999897
60	237	110
3	238	40.3518379664
4	238	30.7609993219
3	239	49.8160108342
4	239	11.3610001802
3	240	4.171846336
3	241	4.4966937573
2	249	652.3756566421
3	249	5.4340625357
4	249	0
5	249	0
2	250	12439.9943664701
3	250	93.1917380268
4	250	30.1849997044
5	250	25
2	251	6281.9862886366
3	251	142.0139563779
4	251	43.8250005245
5	251	6
55	251	1
2	252	5400
3	252	105.533311866
4	252	35.1650005579
18	252	2
38	252	5
2	253	5161.2525835201
3	253	111.982399943
4	253	44.3500012159
18	253	4
22	253	1
38	253	10
42	253	1
2	254	374.9040108345
3	254	81.0586761356
4	254	42.8150010109
18	254	13
38	254	1
3	255	0.1557555501
2	256	6137.9126637145
3	256	2.3391941715
4	256	0
2	257	131194.3192541987
3	257	25.4894454214
4	257	2.3000000045
2	258	229396.9340539754
3	258	33.8766235179
4	258	11.1630000845
2	268	3224.43149489
3	268	1.1308229756
4	268	0
2	269	27056.094602851
3	269	19.5171366753
4	269	10.9079998732
57	269	77
2	270	23895.8271140503
3	270	35.7120871737
4	270	18.4279996753
2	271	3636.5531443768
3	271	27.5339981871
4	271	38.1279990077
5	271	8
3	272	29.2277432251
4	272	33.7799991965
3	273	57.3366487877
4	273	15.8989999294
3	274	44.2955828743
4	274	10.3290000558
3	275	61.3115933694
4	275	15.4800000191
3	276	2.2551650242
3	277	1.179650072
3	278	0.4809488409
3	281	0.0966373954
2	282	490.83133672
3	282	1.5579112848
2	283	5213.438500116
3	283	1.9965876123
2	287	3264.2104601242
3	287	3.6807169514
4	287	0
5	287	0
2	288	36900.0129918019
3	288	69.7899787004
4	288	41.2270003557
5	288	16
2	289	7171.8085100059
3	289	89.9916102741
4	289	36.1910004616
5	289	1
18	289	0
38	289	5
42	289	1
2	290	2146.684409661
3	290	97.4649963676
4	290	43.2500010729
6	290	1
18	290	12
22	290	1
38	290	2
42	290	2
2	291	16.8118681785
3	291	50.0620122875
4	291	39.0010008812
18	291	2
3	292	2.0673149265
4	292	0
2	293	11679.0656000655
3	293	32.7443003267
4	293	23.845000118
2	294	108333.0931421196
3	294	36.125896203
4	294	9.2000000179
2	295	200514.8884337111
3	295	33.9004758834
4	295	13.1550001204
2	296	15315.3893358981
3	296	1.7664499916
2	297	12120.2991116406
3	297	0.9716871022
2	298	4793.4327660448
3	298	0.8012433732
3	315	2.6230825456
4	315	0
3	316	26.1408146642
4	316	18.8299994469
3	317	50.3478105762
4	317	28.1200003624
3	318	54.1080535853
4	318	29.1780005693
3	319	55.6597619148
4	319	48.5280017853
3	320	6.0870049359
4	320	0
5	320	0
3	321	33.7592964037
4	321	29.4959993362
5	321	31
3	322	2.3639000186
3	323	4.171846336
3	324	7.6689275309
4	324	0
5	324	0
2	325	12055.9285584465
3	325	68.8378486569
4	325	44.6159992218
5	325	40
2	326	88129.5326374359
3	326	53.7607549504
4	326	31.688999474
2	331	179.8895465009
3	331	0.0966373954
2	332	5641.0972389611
3	332	7.850548072
4	332	0
2	333	47851.7662341544
3	333	92.1613320882
4	333	39.5999997854
2	334	18904.5970472153
3	334	96.9010427718
4	334	34.6979999542
5	334	2
22	334	0
38	334	2
2	335	4304.4264627722
3	335	77.4689510649
4	335	38.8500005007
5	335	53
18	335	1
22	335	2
42	335	1
2	336	1912.1837283788
3	336	35.6211622381
4	336	31.0800004005
2	338	1077.4740592683
3	338	2.2011912416
4	338	0
2	339	89750.6354283963
3	339	38.2222787383
4	339	35.3280000687
2	340	154236.1998724162
3	340	54.7887863312
4	340	37.3150002956
2	341	218313.7516249672
3	341	39.9892561446
4	341	39.3750011921
2	342	190227.9298910658
3	342	38.482391793
4	342	33.1250008941
2	343	82584.4518820485
3	343	22.2538726845
4	343	3.5749998689
3	358	3.6958414653
4	358	0
3	359	64.2328197347
4	359	35.3590005636
3	360	67.781650001
4	360	38.7890013456
3	361	54.0666397417
4	361	34.5890009403
3	362	71.8368225036
4	362	28.7709994316
3	363	66.366745278
4	363	31.3759996891
5	363	13
3	364	79.2023741755
4	364	49.1700005531
3	365	78.0390239885
4	365	46.0290004015
2	366	13536.3800044798
3	366	63.2510465227
4	366	33.464999795
2	367	68675.2536894967
3	367	64.9565338949
4	367	36.1259996891
2	368	6246.2930974741
3	368	1.7218745299
2	369	8597.9159446646
3	369	3.7560160637
2	372	3029.5236949939
3	372	2.2856373233
4	372	0
2	373	42827.0264276548
3	373	62.4075907274
4	373	36.5480006933
5	373	18
2	374	45022.3632745312
3	374	119.4678141906
4	374	38.5920000076
5	374	9
2	375	15244.3903352085
3	375	134.354057794
4	375	35.3040001392
2	376	4100.1239232212
3	376	80.7212847291
4	376	37.9660001993
5	376	65
18	376	3
38	376	1
2	377	3250.0637201994
3	377	35.7769177881
4	377	31.6160001755
3	378	1.6698125962
3	379	0.0375192407
4	379	0
2	380	35742.5650887876
3	380	21.8658963589
4	380	29.0879998207
2	381	95869.1964236665
3	381	43.691046956
4	381	33.6390000582
2	382	106913.3983850864
3	382	51.4660654571
4	382	32.3100007772
2	383	113419.1824987621
3	383	76.8226106959
4	383	31.2560006976
2	384	60918.52767311
3	384	24.627735677
4	384	4.8839998841
2	406	811.3782164663
3	406	4.1177327694
4	406	0
5	406	0
2	407	31032.1320180256
3	407	61.9537720226
4	407	35.2900016308
5	407	28
2	408	64018.8598390038
3	408	70.7023409081
4	408	59.6620023251
5	408	2
2	409	105170.2773564568
3	409	68.967106439
4	409	48.7720018625
5	409	1
2	410	1303.5223364389
3	410	5.1188553885
2	411	19.2666368857
3	411	0.3993263966
2	412	193.7256533765
3	412	2.3421085662
2	415	2562.6039268947
3	415	7.1243907715
4	415	0
5	415	0
2	416	22695.6442150852
3	416	111.009984384
4	416	41.4720010757
5	416	15
2	417	4692.7189327395
3	417	128.1873520245
4	417	34.5200008154
5	417	2
2	418	295.4383310225
3	418	4.361303616
4	418	0
18	418	0
22	418	0
2	419	1770.5817525104
3	419	46.6751914032
4	419	33.7599992752
18	419	2
22	419	1
1	420	6
3	420	31.865692769
3	421	4.4717707133
4	421	0
2	422	8656.3995669054
3	422	34.6932053265
4	422	34.5999985933
18	422	0
2	423	41644.513579787
3	423	63.3723106897
4	423	30.7239989042
18	423	3
2	424	49776.5703592135
3	424	52.4138932188
4	424	25.4609998465
2	425	45738.002714256
3	425	65.6338947467
4	425	22.6729999185
2	426	60559.521256177
3	426	75.356199035
4	426	7.5440002084
2	427	9871.5681466774
3	427	4.4145454281
2	428	14277.2865765214
3	428	2.3421085662
2	437	866.9612860281
3	437	4.9868433046
4	437	0
2	438	12081.8741261153
3	438	78.255365123
4	438	52.6680014133
2	439	14405.8780095055
3	439	91.3256083225
4	439	15.3680000305
2	440	610.3138637007
3	440	6.2163344208
4	440	0
5	440	0
2	441	6366.1832092182
3	441	76.2939332794
4	441	14.2680002451
5	441	54
2	442	1191.3307156626
3	442	5.7000793899
2	444	3324.9294680098
3	444	6.2552802364
4	444	0
2	445	35672.9891786688
3	445	91.8688589038
4	445	41.930000782
5	445	53
2	446	657.0946630215
3	446	6.7644803624
3	448	2.6230825456
4	448	0
18	448	0
1	449	3
3	449	39.5156570588
4	449	9.6359996796
18	449	2
22	449	1
1	450	5
3	450	46.8794997889
4	450	12.9449996948
10	450	0
22	450	4
2	451	35.9385840181
3	451	45.8518669253
4	451	33.8919993639
10	451	3
22	451	1
2	452	3817.7234213007
3	452	71.3727378494
4	452	35.9889993668
14	452	1
22	452	1
2	453	14066.9483296167
3	453	61.4303091684
4	453	23.2139999866
14	453	2
2	454	70812.4076882656
3	454	96.0995847797
4	454	26.805000186
2	455	100486.0673282776
3	455	98.449999094
4	455	12.5850003958
2	456	171665.052055658
3	456	90.2527573692
4	456	12.0750002265
2	457	230425.1727963598
3	457	66.6985600084
4	457	12.0089995861
2	458	12949.7027629732
3	458	4.0152190315
2	459	438.9751109372
3	459	0.3993263966
2	460	3605.1138067864
3	460	3.2551077649
2	461	519.2709011425
3	461	4.0160907859
2	464	7775.9299756964
3	464	6.0117093898
4	464	0
2	465	99554.6447677555
3	465	68.6593092338
4	465	39.3999993801
5	465	5
2	466	5623.4577956943
3	466	4.0516519553
2	467	2494.5853493592
3	467	7.1017994931
4	467	0
5	467	0
2	468	48119.4922373927
3	468	104.8282667586
4	468	48.0520005226
5	468	44
2	469	10263.879344681
3	469	6.4542061107
2	470	15952.0838727163
3	470	8.7132181667
4	470	0
2	471	91936.7449707125
3	471	107.2710267843
4	471	36.8499994278
5	471	135
2	472	28638.2281664271
3	472	139.2315647519
4	472	34.9819995165
5	472	4
3	473	9.2533451884
3	475	3.9612915469
4	475	0
18	475	0
3	476	48.5365827119
4	476	51.4989991188
18	476	9
22	476	0
3	477	86.6870816565
4	477	62.1840019226
10	477	2
18	477	5
22	477	5
2	478	3238.4870970605
3	478	78.2365364209
4	478	48.0320014954
22	478	2
2	479	74905.3657498867
3	479	50.4961507119
4	479	31.2360010147
2	480	161619.4370874554
3	480	91.4462202998
4	480	37.2610012293
2	481	151651.2344198359
3	481	98.449999094
4	481	30.1250010729
2	482	143965.1326466982
3	482	92.6877945793
4	482	26.8940006495
2	483	169400.0694054644
3	483	66.7906957169
4	483	22.6609990597
2	484	176450.3361381993
3	484	64.0817159051
4	484	22.378999114
2	485	14450.5736109303
3	485	10.035973446
2	486	58718.1656240558
3	486	70.6901220773
4	486	21.2249993682
2	487	14716.934130164
3	487	69.7273784703
4	487	1.9440000057
2	488	829.8558797338
3	488	5.1188553885
2	496	615.2141367651
3	496	0.0375192407
2	497	9161.684643701
3	497	1.860600286
2	498	20984.1614184796
3	498	7.6108246386
4	498	0
5	498	0
2	499	151064.943709279
3	499	61.57672854
4	499	36.6629997492
5	499	29
2	500	105556.2368411467
3	500	96.568515278
4	500	37.9209998846
5	500	11
64	500	102
2	501	13298.3589804493
3	501	9.2453100174
4	501	0
2	502	115811.0774723096
3	502	76.0253578481
4	502	40.9090001583
2	503	226540.7196329035
3	503	105.3281862415
4	503	58.0449998379
5	503	29
2	504	211682.8897090555
3	504	75.4848493869
4	504	46.0829998255
2	505	146316.3024974364
3	505	115.3945801777
4	505	38.3349996805
5	505	35
2	506	59537.6427924021
3	506	127.4945618485
4	506	39.4919997454
5	506	7
3	507	160.8537927762
4	507	38.9639999866
3	508	5.7426157021
3	510	5.6450081877
4	510	0
5	510	0
22	510	0
2	511	947.7137709839
3	511	87.4881999743
4	511	59.7490019798
5	511	5
18	511	10
22	511	6
2	512	51193.6747503899
3	512	97.0251209397
4	512	56.4480018616
14	512	9
18	512	1
2	513	172109.5260811271
3	513	70.677738888
4	513	32.6550009251
14	513	6
18	513	2
2	514	241626.3899237456
3	514	72.7388882144
4	514	36.9350010157
2	515	255378.0988598304
3	515	86.5125952399
4	515	24.9010006189
2	516	198601.004773556
3	516	80.9364865855
4	516	23.9520003796
2	518	9800.2912906762
3	518	4.2201300334
2	519	155627.2330298313
3	519	66.6211465182
4	519	24.9439992905
2	520	142132.4100783391
3	520	77.2579020532
4	520	22.7089993656
2	521	69958.0794636946
3	521	60.6558952327
4	521	5.1870001554
2	522	30320.9644253383
3	522	69.2970682733
4	522	4.6820000708
2	523	724.6883599219
3	523	5.5181817851
2	524	603.9273060853
3	524	1.2162975582
2	525	1107.3483772321
3	525	0.8077238571
2	528	9607.8706124115
3	528	0.6318623346
4	528	0
2	529	148426.4235254896
3	529	27.7332865367
4	529	50.016002655
2	530	172140.6657080186
3	530	91.5692804428
4	530	47.8910022974
2	531	145787.2002711459
3	531	93.8388314057
4	531	39.8160009384
2	532	110549.6236115399
3	532	93.1094556184
4	532	34.773000598
2	533	135784.1155724236
3	533	84.8761368479
4	533	36.0139992237
5	533	13
64	533	128
2	534	34788.7856469511
3	534	16.4073350732
4	534	0
2	535	353125.1176034292
3	535	128.4397905897
4	535	36.9249999523
2	536	320226.1530822507
3	536	63.0580830006
4	536	30.7160000801
2	537	165793.1986858192
3	537	93.6757749138
4	537	40.7330006361
3	538	11.1812049413
4	538	0
5	538	0
3	539	146.391614028
4	539	34.2240008116
5	539	81
3	540	88.1627859557
4	540	26.2920001745
3	541	4.951243357
3	542	0.6667270203
2	543	4322.7611104075
3	543	9.9979093805
4	543	0
18	543	0
2	544	74860.9643173182
3	544	93.9808595624
4	544	47.8210017681
18	544	13
38	544	1
2	545	210379.490538235
3	545	85.1861531864
4	545	39.2250001431
18	545	17
2	546	302486.299265965
3	546	59.1389725731
4	546	34.6920000315
18	546	6
2	547	340320.3005186598
3	547	65.4201458693
4	547	25.3919993639
2	548	228718.3738158099
3	548	74.1901963559
4	548	25.0379992723
2	549	11835.5975470025
3	549	1.2914058974
2	550	12977.5984061171
3	550	2.1523431624
2	551	13451.280375899
3	551	4.4154171826
2	552	10557.3824322976
3	552	5.2746109385
2	553	5628.9983787206
3	553	1.1356503474
2	554	2613.5595621129
3	554	3.8753080663
2	555	24630.667994426
3	555	83.9675737263
4	555	35.3280000687
2	556	32233.1321710654
3	556	72.2274594868
4	556	32.9709998369
2	557	33963.8529901212
3	557	47.4774142059
4	557	23.3099992275
2	558	319.319155542
3	558	0.3993263966
2	559	4408.6345420541
3	559	5.1188553885
2	560	3778.5660212544
3	560	0.2073872327
2	563	7477.289968417
3	563	2.6484104727
4	563	0
2	564	112640.8097125317
3	564	86.1409655135
4	564	45.87700212
2	565	102628.8579012447
3	565	97.5777086438
4	565	38.3070007563
2	566	77682.7538326555
3	566	105.1026816147
4	566	40.0510004759
2	567	149850.2458833091
3	567	85.5560058577
4	567	33.8649994135
2	568	276878.8020091778
3	568	107.2196529492
4	568	39.482999444
5	568	15
64	568	376
2	569	400172.6244896357
3	569	129.6419258045
4	569	37.4000000954
2	570	347544.8231580681
3	570	92.4994389748
4	570	30.5080001354
2	571	11721.7319428258
3	571	1.5652472254
2	572	2546.2504566704
3	572	10.6867359741
4	572	0
2	573	142.3019732144
3	573	124.7130298313
4	573	38.6850005388
5	573	94
2	574	4175.7167479293
3	574	138.7255682541
4	574	34.959000349
5	574	38
2	575	4506.6070499409
3	575	119.0530454388
4	575	57.2639994621
34	575	1
38	575	5
2	576	802.5059761022
3	576	13.7156667383
4	576	0
5	576	0
2	577	18196.2661499361
3	577	124.0249954076
4	577	47.4570019245
5	577	40
22	577	1
38	577	0
42	577	1
2	578	76775.736985864
3	578	108.3533906813
4	578	47.1350016594
5	578	32
18	578	0
22	578	1
38	578	3
2	579	264504.5405220358
3	579	98.949413391
4	579	36.3970003128
18	579	11
38	579	1
2	580	423627.3195111663
3	580	58.1592681136
4	580	37.6010001898
18	580	6
2	581	387706.2840527809
3	581	52.960314811
4	581	29.8649996519
2	582	251052.0544992882
3	582	51.0763120199
4	582	27.0519995689
2	583	236319.3932979378
3	583	31.9386055809
4	583	23.1779991388
1	584	3
2	584	236197.0961629009
3	584	25.3845352189
4	584	21.1509994268
1	585	3
2	585	224597.2052931775
3	585	56.6708036989
4	585	28.6069995165
2	586	175480.1324397713
3	586	68.2862781162
4	586	29.9549998045
2	587	95957.7220186773
3	587	49.4866166543
4	587	23.1300008297
5	587	14
2	588	2866.5167868643
3	588	1.9957158578
2	589	7336.6428714826
3	589	4.9861576321
2	590	87585.9336151141
3	590	53.2120217468
4	590	18.0989999771
2	591	68964.4804688575
3	591	52.1641003561
4	591	22.3899996281
2	592	8291.0894313742
3	592	5.9971946653
2	593	59631.795408333
3	593	84.8547436532
4	593	8.3339999914
2	594	49535.8923811186
3	594	24.6428975818
4	594	4.6299999952
2	598	341.1561236502
3	598	6.880819925
4	598	0
2	599	11630.1315436659
3	599	121.0198988434
4	599	42.2250002623
2	600	24807.8542381352
3	600	123.7699997425
4	600	43.0900001526
2	601	126033.9333271125
3	601	101.3088095985
4	601	44.6879997253
2	602	280808.9891891009
3	602	108.02503949
4	602	43.2379999161
5	602	60
64	602	273
2	603	374612.9745424269
3	603	113.9600737167
4	603	37.7280006409
5	603	2
2	604	343191.763553587
3	604	77.4185778048
4	604	33.4320003986
2	605	170845.4634410418
3	605	28.6319976483
4	605	23.7599992752
2	606	21848.5671635359
3	606	69.2499422672
4	606	32.6849991083
2	607	23783.367833854
3	607	101.5231926557
4	607	42.8399991989
2	608	64171.4530884548
3	608	134.2211197573
4	608	45.8249998093
5	608	9
18	608	1
38	608	1
2	609	67795.2789144707
3	609	169.8406337687
4	609	50.6250023842
2	610	35300.6241844204
3	610	152.9606696697
4	610	46.1430020332
38	610	2
42	610	5
2	611	6052.1237430361
3	611	133.033696896
4	611	40.2570011616
2	612	13934.6835389913
3	612	9.414761272
4	612	0
2	613	261789.1963625521
3	613	123.3003024229
4	613	39.1440010071
18	613	1
38	613	2
2	614	362288.7586177839
3	614	90.7938449768
4	614	35.5120009184
18	614	2
38	614	6
2	615	413682.1998953234
3	615	34.8947648963
4	615	34.2540009022
1	616	3
2	616	333007.9510856945
3	616	39.7997300689
4	616	38.4200006723
2	617	11760.0581338034
3	617	0.4304686325
2	621	3833.2293865918
3	621	5.4340625357
1	622	11
2	622	67977.9899162872
3	622	58.1542211211
4	622	27.0000004768
5	622	9
2	623	24946.9189236205
3	623	2.2158572678
2	624	160234.7104564897
3	624	17.4521053629
4	624	26.3000004292
2	625	125481.5026809378
3	625	30.4449495877
4	625	40.4700021744
2	626	68243.9096408392
3	626	29.8966695663
4	626	31.9500017166
2	627	17517.5938444517
3	627	85.6854982826
2	628	12346.6450435227
3	628	67.6353915535
3	636	1.5683542855
4	636	0
3	637	74.0891040653
4	637	41.115000248
2	638	1641.9922149213
3	638	120.9947041946
4	638	43.4060001373
2	639	64375.4190607322
3	639	121.5324018599
4	639	50.7079997063
2	640	20034.9241086999
3	640	6.4519566302
4	640	0
2	641	302782.7806912404
3	641	104.731842567
4	641	37.960000515
5	641	43
59	641	46
2	642	301696.119217683
3	642	109.3439276094
4	642	37.6650003195
5	642	14
2	643	145865.7058155747
3	643	40.1718848984
4	643	29.9649995565
5	643	6
2	644	2013.8087728169
3	644	5.7143083127
4	644	0
2	645	65239.3875573421
3	645	84.7551662128
4	645	40.2649992704
2	646	102660.0664577345
3	646	109.7647334968
4	646	43.5849997997
38	646	0
2	647	106793.8715929067
3	647	144.649405045
4	647	43.8300018311
38	647	2
2	648	95412.4594143764
3	648	175.6627664597
4	648	47.5980017185
2	649	11368.7005452983
3	649	133.910055729
4	649	33.0390005112
2	650	10156.4803861276
3	650	7.996237869
4	650	0
2	651	199275.8358238264
3	651	118.7123394858
4	651	43.92000103
2	652	360931.1110772635
3	652	79.0486722881
4	652	40.5300009251
18	652	4
38	652	2
2	653	444326.7202202999
3	653	78.7934376018
4	653	39.7650009394
18	653	7
1	654	5
2	654	349706.2685116796
3	654	74.4934730537
4	654	33.2680007219
1	655	19
2	655	224916.3169831074
3	655	53.2185787011
4	655	20.2179996967
2	660	16131.3193932385
3	660	6.7250643749
1	661	1
2	661	223745.3962045366
3	661	46.4372988237
4	661	28.8029998541
2	662	15260.2900979328
3	662	1.5115473074
2	663	173857.9510985517
3	663	30.5705861713
4	663	38.6680018902
2	664	44033.4745260125
3	664	48.0355374985
4	664	28.018001318
3	665	50.3614888117
3	666	66.1705831998
2	682	150.1585676686
3	682	4.5449314801
4	682	0
5	682	0
2	683	37968.7994708089
3	683	96.7788640272
4	683	70.517999649
5	683	2
57	683	7
2	684	8229.4404343428
3	684	2.6562514432
2	685	19569.7825940257
3	685	6.6692835986
4	685	0
2	686	247959.0713945112
3	686	109.8682434328
4	686	32.285000205
5	686	1
2	687	135845.5353871821
3	687	111.4496620521
4	687	31.0250014067
5	687	29
2	688	27986.4093700271
3	688	32.3694180332
4	688	19.9140007496
2	689	73875.209954546
3	689	43.0098349767
4	689	25.3999996185
2	690	105050
3	690	90.0393078206
4	690	32.0849997997
5	690	1
18	690	3
2	691	105262.6954396455
3	691	109.0600871086
4	691	33.210000515
5	691	52
18	691	6
2	692	93597.5369555733
3	692	144.6597485258
4	692	37.5660002232
2	693	1016.5417566826
3	693	7.1108109055
2	695	21094.4190735564
3	695	7.5318090176
4	695	0
2	696	329059.4227115039
3	696	103.6563530819
4	696	60.5750010014
18	696	2
38	696	11
2	697	370596.0979359323
3	697	52.7592085571
4	697	37.9500005245
18	697	4
2	698	311372.4722605791
3	698	41.5257396418
4	698	33.4440004826
2	704	1309.4214847614
3	704	0.0966373954
2	705	33528.4262733178
3	705	5.2597536653
2	706	161659.4663198897
3	706	29.6082476899
4	706	20.8929995298
2	707	10960.1393612824
3	707	58.6500781925
4	707	19.6639995575
3	708	46.6296164828
3	709	54.2757123305
3	727	0.0375192407
3	728	15.0625185741
4	728	0
2	729	23419.1387922845
3	729	130.7841744655
4	729	53.2699999809
2	730	119187.5951184889
3	730	99.2856439935
4	730	51.453999877
2	731	16279.1091340107
3	731	7.1243907715
4	731	0
2	732	212730.5222309247
3	732	105.1438992392
4	732	37.7140003443
2	733	135729.6845584594
3	733	123.1891179371
4	733	33.0400013924
2	734	50947.209635491
3	734	72.0777259734
4	734	27.968001008
2	735	35633.8487439885
3	735	31.2880499899
4	735	27.8549995422
2	736	92501.7966258808
3	736	86.0587871144
4	736	35.3819997311
5	736	62
18	736	1
2	737	95764.1304895763
3	737	162.9525345159
4	737	45.1700007915
5	737	16
2	738	54180.9078618771
3	738	187.6134792899
4	738	44.5830001831
2	739	10591.8165359877
3	739	128.9156634523
4	739	36.9909985065
14	739	1
34	739	1
2	741	14260.1229445403
3	741	8.8870582284
4	741	0
2	742	229524.0402395958
3	742	126.3023420034
4	742	64.0230009556
18	742	0
38	742	5
2	743	298076.2543975469
3	743	90.6364837183
4	743	37.3820002079
18	743	9
38	743	5
2	744	343119.0067426799
3	744	49.2803561946
4	744	36.172000289
18	744	5
2	745	15130.9834376575
3	745	2.2392867044
2	749	22204.6865563916
3	749	3.1294199314
2	750	259642.0689747375
3	750	26.5253067641
4	750	31.8699996471
2	751	126271.7153015447
3	751	29.4282567727
4	751	21.8349995613
2	752	3070.4460918299
3	752	52.1207072732
4	752	20.605999589
2	753	461.8644190867
3	753	6.0443345843
2	754	12373.757593228
3	754	66.2711052606
2	762	706.2743468879
3	762	0.1557555501
2	763	11999.8367793021
3	763	1.2393439637
2	765	1449.1553038585
3	765	0.0375192407
2	766	18317.7813640737
3	766	0.8597857908
2	767	14486.5066122595
3	767	1.0537818046
2	768	9536.0900796209
3	768	0.4809488409
3	772	2.2845811996
4	772	0
5	772	0
38	772	0
3	773	68.5388517803
4	773	28.2400006056
5	773	62
38	773	4
2	774	20974.1289807191
3	774	162.0701049145
4	774	43.6800012588
2	775	106022.7736472968
3	775	98.5212136543
4	775	29.6300008297
2	776	16002.5860535879
3	776	6.2552802364
4	776	0
2	777	215254.1679339705
3	777	59.3536748283
4	777	43.9260010719
2	778	128469.1839889335
3	778	103.5530858439
4	778	37.8120012283
2	779	42816.9942239207
3	779	64.45605435
4	779	32.3320007324
2	780	3509.3272251469
3	780	39.7801313308
4	780	28.6329994202
2	781	16383.2367026972
3	781	81.3053878188
4	781	38.409999609
18	781	12
38	781	1
2	782	26231.5520590177
3	782	119.8975592806
4	782	41.3500010967
5	782	1
18	782	4
38	782	3
2	783	12200.1413658078
3	783	188.3554207278
4	783	43.2000005245
5	783	11
2	784	1320.5133082101
3	784	133.2027840687
4	784	32.3839988708
38	784	1
2	786	12258.6884582913
3	786	8.0595120612
4	786	0
2	787	230798.9708525936
3	787	127.3799883473
4	787	59.6150004864
38	787	1
2	788	290960.6201601139
3	788	98.7854672695
4	788	37.9919986725
18	788	8
38	788	14
2	789	34337.5852081837
3	789	8.7679501628
4	789	0
2	790	253996.7762856983
3	790	61.6097089429
4	790	32.8670004606
2	796	12901.3888989081
3	796	2.0673149265
2	797	135885.6409377879
3	797	25.1502166813
4	797	29.3169996738
2	798	240.7315577189
3	798	0.1557555501
2	799	7477.9334482476
3	799	4.3842725816
2	800	55328.1836538844
3	800	66.8991955124
2	803	7242.9589510499
3	803	2.7788380957
4	803	0
2	804	137165.8737395546
3	804	62.3277408442
4	804	51.8650001287
2	806	24320.9344500122
3	806	0.6693815753
4	806	0
5	806	0
2	807	342004.7746984033
3	807	37.9985492314
4	807	22.3779997826
5	807	2
2	808	294524.7669796993
3	808	44.7602152516
4	808	34.6780003309
2	809	190063.8999260233
3	809	28.8759264601
4	809	35.6430004835
2	810	7309.0835622821
3	810	0.6894875477
3	814	5.4544622
4	814	0
5	814	0
38	814	0
3	815	111.1406500348
4	815	31.848000288
5	815	17
38	815	5
2	816	9429.0810573048
3	816	181.0581519101
4	816	45.4000008106
5	816	1
2	817	97759.8816302375
3	817	129.6141292495
4	817	33.4450005293
2	818	14890.4819290942
3	818	8.54961896
4	818	0
18	818	0
38	818	0
2	819	200831.9977394646
3	819	84.8611249293
4	819	45.88700068
14	819	2
18	819	8
22	819	1
38	819	1
42	819	1
2	820	139764.6622829613
3	820	54.7658262768
4	820	34.0790005922
22	820	2
2	821	36439.5195760588
3	821	69.4562115727
4	821	35.1660006046
22	821	4
2	822	9855.2538920963
3	822	35.8727584469
4	822	32.5979995728
2	823	389.011101844
3	823	52.2130195394
4	823	36.0469998121
18	823	5
3	824	109.6017786375
4	824	37.5010010004
18	824	6
38	824	3
3	825	155.143126466
4	825	41.0450005531
5	825	2
2	826	165.4404186506
3	826	10.7126714144
2	827	2306.9516664712
3	827	5.4831013117
2	828	10733.1765996726
3	828	6.4519566302
4	828	0
2	829	176319.6483125529
3	829	113.8366211252
4	829	53.2990003824
38	829	0
2	830	232211.7238847963
3	830	113.8872055086
4	830	41.0399991274
18	830	6
38	830	5
2	831	228551.7367334572
3	831	72.8446492393
4	831	21.0109995604
18	831	10
38	831	3
2	832	219422.3780841847
3	832	54.054606993
4	832	33.3220002651
18	832	1
2	835	1048.4092566366
3	835	0.0966373954
2	836	30136.8420802325
3	836	1.1350746103
2	837	223664.7044910327
3	837	26.3565943429
4	837	29.3169996738
2	838	12639.3742344747
3	838	2.5364133926
2	839	164867.444775763
3	839	31.8852230426
4	839	3.3569998741
2	843	1818.1850663486
3	843	2.719719941
4	843	0
5	843	0
2	844	24525.0528784986
3	844	60.7600762453
4	844	42.7440004349
5	844	1
2	845	2513.6910062316
3	845	0.4369491163
2	846	19005.3859855325
3	846	6.4359432198
4	846	0
5	846	0
2	847	292358.2122470533
3	847	95.9831235774
4	847	53.2499992847
5	847	20
57	847	9
2	848	280021.2794503064
3	848	105.2004159198
4	848	67.3500001431
5	848	24
2	849	200397.4070114481
3	849	96.9874866555
4	849	63.0849999189
18	849	8
38	849	1
2	850	114939.5508414741
3	850	33.5834505599
4	850	40.5019991398
18	850	3
2	851	1543.291173978
3	851	1.5661189799
3	855	5.7882327464
4	855	0
6	855	0
38	855	0
3	856	128.1198372966
4	856	46.2799990177
5	856	5
6	856	1
38	856	9
2	857	3132.8491088334
3	857	189.5576800868
4	857	44.9999988079
5	857	7
38	857	1
2	858	73955.3613314906
3	858	142.7251558369
4	858	37.2999989986
5	858	1
2	859	11315.7173572868
3	859	8.0343879123
4	859	0
2	860	181500.0163534801
3	860	100.045042636
4	860	38.7749987841
14	860	2
18	860	5
34	860	1
38	860	5
42	860	1
2	861	221765.9175376894
3	861	40.8463170282
4	861	32.6549988985
18	861	1
2	862	122991.1251604505
3	862	54.4357442881
4	862	36.384999156
22	862	3
42	862	2
2	863	85258.5715492862
3	863	46.3102407146
4	863	30.0960006714
5	863	2
18	863	1
22	863	0
2	864	27979.6747992952
3	864	32.1844941097
4	864	18.6930004358
14	864	1
22	864	2
2	865	445.0860913004
3	865	78.723803899
4	865	30.3750008345
14	865	3
18	865	8
22	865	1
38	865	1
3	866	130.0419591061
4	866	27.5650005341
5	866	1
18	866	1
2	867	817.9277441792
3	867	184.4765558843
4	867	40.625
2	868	27800.392650293
3	868	94.9703155236
4	868	32.7100000381
2	869	4302.5181912744
3	869	9.7045574927
2	870	15680.3501549593
3	870	17.3355559462
4	870	0
2	871	141635.0399856754
3	871	130.8440826081
4	871	46.9000011683
18	871	3
38	871	6
2	872	140766.4654063428
3	872	87.050872604
4	872	45.1440007687
18	872	8
38	872	8
2	873	134424.5803721586
3	873	68.1724805099
4	873	47.499999404
18	873	3
2	877	18086.1341988283
3	877	3.3403655834
2	878	248181.6040203449
3	878	49.1016777292
4	878	19.152000308
57	878	15
2	879	19734.3429221521
3	879	1.9965876123
2	880	24677.2656907744
3	880	1.5115473074
2	881	338659.4446268223
3	881	38.5234103857
4	881	21.2609992027
2	884	1148.2049355352
3	884	2.8959093719
4	884	0
5	884	0
2	885	15734.0055308288
3	885	54.4117998445
4	885	39.7190003395
5	885	86
2	886	24217.3221494697
3	886	56.3880534171
4	886	38.9660000801
5	886	20
64	886	2
2	887	4528.7304496428
3	887	5.646558432
2	888	6284.3446972436
3	888	6.4096800382
2	889	14665.1597201383
3	889	8.8870582284
4	889	0
5	889	0
2	890	147452.2844972998
3	890	122.9396451551
4	890	57.572999835
5	890	42
38	890	3
2	891	68848.932655133
3	891	93.5882255599
4	891	46.5449994802
5	891	31
18	891	9
38	891	4
2	892	9109.5034414037
3	892	60.0071046345
4	892	36.2559996992
18	892	4
38	892	1
3	893	2.8255108869
3	894	1.5661189799
3	895	0.1557555501
2	896	1145.9115837635
3	896	1.7218745299
2	897	3709.8515441382
3	897	8.8774075373
4	897	0
6	897	0
2	898	9374.0445518214
3	898	128.280438869
4	898	46.0459992886
5	898	2
6	898	5
26	898	2
2	899	2084.4054167614
3	899	183.2258951776
4	899	49.7699987888
5	899	5
2	900	45974.6294291012
3	900	129.1872011468
4	900	38.3619990349
5	900	1
2	901	14498.3095469203
3	901	9.2160573588
4	901	0
2	902	268883.4326491424
3	902	99.9729694325
4	902	39.463999033
14	902	4
18	902	2
22	902	4
34	902	1
38	902	1
2	903	276092.6564401228
3	903	37.7371652378
4	903	37.4249988794
18	903	1
2	904	22294.0818312476
3	904	3.0776662872
4	904	0
2	905	115865.8803760845
3	905	31.8670547408
4	905	27.1120004654
2	906	44261.7833641933
3	906	46.3667304801
4	906	25.1320004463
14	906	1
18	906	1
2	907	3711.6408320869
3	907	60.0967035154
4	907	18.6810003519
14	907	3
18	907	3
22	907	1
3	908	138.5465362494
4	908	32.892000556
5	908	15
18	908	5
3	909	173.1063764475
4	909	40.680000186
2	910	5118.1026856402
3	910	145.5300029566
4	910	41.7920001745
2	911	40660.5650904259
3	911	156.2788586655
4	911	69.2000001669
2	912	60265.9673836935
3	912	130.1311462528
4	912	61.9030003548
18	912	0
38	912	5
2	913	84783.6836023377
3	913	112.2291797472
4	913	47.5500011444
18	913	8
38	913	14
2	914	128729.7337517907
3	914	103.4094089523
4	914	45.5110007524
18	914	17
38	914	5
2	915	168048.114861858
3	915	50.1463623545
4	915	41.0349994898
18	915	6
2	919	23707.9445904427
3	919	3.0224089423
2	920	351335.0919709735
3	920	39.0842902318
4	920	2.5799999237
2	921	26080.1797941241
3	921	1.2914058974
2	922	27820.8233041837
3	922	3.7413777035
2	923	23478.5103867313
3	923	3.068209979
3	925	0.0966373954
3	926	9.9711588583
4	926	0
5	926	0
3	927	69.7161674093
4	927	29.3999999762
5	927	58
2	928	5378.570512363
3	928	78.0890133442
4	928	28.0279998779
2	929	49451.1720398397
3	929	74.7220998866
4	929	26.0679996014
5	929	27
2	930	77582.0827038201
3	930	93.1564131388
4	930	33.8899993896
5	930	115
2	931	2445.2584880677
3	931	8.9079041901
2	932	256.007836859
3	932	6.3009425627
3	933	19.0085926645
4	933	0
5	933	0
18	933	0
3	934	111.6945640462
4	934	49.0950012207
5	934	81
18	934	5
26	934	2
38	934	5
3	935	53.4515943764
4	935	48.936000824
5	935	5
18	935	7
38	935	2
3	936	37.9864863959
4	936	46.2210006714
18	936	5
2	937	2112.1808474084
3	937	3.3508219427
4	937	0
2	938	50894.84416159
3	938	16.3592102656
4	938	22.7950001955
2	939	80396.3327631663
3	939	46.3235888937
4	939	39.1750007868
6	939	1
18	939	4
2	940	83563.1591034605
3	940	121.4817051163
4	940	45.1100003719
5	940	34
6	940	3
26	940	1
38	940	0
2	941	50029.8008146208
3	941	162.7505166714
4	941	68.8499987125
5	941	91
38	941	5
2	942	2234.4701590998
3	942	6.1058671394
2	943	25218.326596688
3	943	17.3008008018
4	943	0
5	943	0
2	944	269454.9666880865
3	944	115.2879462308
4	944	42.2200000286
5	944	6
18	944	3
38	944	5
2	945	288539.1153236589
3	945	56.9805434693
4	945	37.8239994049
18	945	4
2	946	247235.3364500855
3	946	36.7387583839
4	946	33.3219995499
18	946	3
22	946	1
2	947	119842.4498592212
3	947	22.7903560655
4	947	19.5899999142
2	948	1360.6021743328
3	948	2.3788260266
4	948	0
2	949	4557.7435470969
3	949	65.4570933589
4	949	31.8959999084
14	949	4
18	949	5
38	949	0
3	950	140.3615247818
4	950	34.7600001097
5	950	21
18	950	3
38	950	5
3	951	156.7327929312
4	951	40.9000009298
5	951	3
3	952	138.4563361275
4	952	42.5800007582
2	954	1858.4267774178
3	954	9.9108272195
4	954	0
38	954	0
2	955	73419.0115969306
3	955	115.9465824392
4	955	50.150001049
18	955	8
38	955	10
2	956	175534.5047711938
[truncated: 125,499 more rows]
