# Supplementary material for: Ecosystem Services and Opportunity Costs Shift Spatial Priorities for Conserving Forest Biodiversity
Source: PLoS One. 2014 Nov 13;9(11):e112557. doi: 10.1371/journal.pone.0112557 (PMC4230974; doi:10.1371/journal.pone.0112557)
Supplement: File S3 — Marxan with Zones input files – scenario 2. (ZIP) [file pone.0112557.s008.zip › input_500_ES+BD_backup_20140222/zonecontrib.dat]

zoneid	featureid	fraction
2	1	0
2	2	1
2	3	0.25
2	4	0.25
2	5	1
2	6	0.5
2	7	0.5
2	8	0.5
2	9	0.5
2	10	0.5
2	11	0.5
2	12	0.5
2	13	0.5
2	14	0.5
2	15	0.5
2	16	0.5
2	17	0.5
2	18	0.5
2	19	0.5
2	20	0.5
2	21	0.5
2	22	0.5
2	23	0.5
2	24	0.5
2	25	0.5
2	26	0.5
2	27	0.5
2	28	0.5
2	29	0.5
2	30	0.5
2	31	0.5
2	32	0.5
2	33	0.5
2	34	0.5
2	35	0.5
2	36	0.5
2	37	0.5
2	38	0.5
2	39	0.5
2	40	0.5
2	41	0.5
2	42	0.5
2	43	0.5
2	44	0.5
2	45	0.5
2	46	0.5
2	47	0.5
2	48	0.5
2	49	0.5
2	50	0.5
2	51	0.5
2	52	0
2	53	0
2	54	0
2	55	0
2	56	0
2	57	0
2	58	0
2	59	0
2	60	0
2	61	0
2	62	0
2	63	0
2	64	0
3	1	1
3	2	1
3	3	1
3	4	1
3	5	1
3	6	1
3	7	1
3	8	1
3	9	1
3	10	1
3	11	1
3	12	1
3	13	1
3	14	1
3	15	1
3	16	1
3	17	1
3	18	1
3	19	1
3	20	1
3	21	1
3	22	1
3	23	1
3	24	1
3	25	1
3	26	1
3	27	1
3	28	1
3	29	1
3	30	1
3	31	1
3	32	1
3	33	1
3	34	1
3	35	1
3	36	1
3	37	1
3	38	1
3	39	1
3	40	1
3	41	1
3	42	1
3	43	1
3	44	1
3	45	1
3	46	1
3	47	1
3	48	1
3	49	1
3	50	1
3	51	1
3	52	1
3	53	1
3	54	1
3	55	1
3	56	1
3	57	1
3	58	1
3	59	1
3	60	1
3	61	1
3	62	1
3	63	1
3	64	1
