# Supplementary material for: Ecosystem Services and Opportunity Costs Shift Spatial Priorities for Conserving Forest Biodiversity
Source: PLoS One. 2014 Nov 13;9(11):e112557. doi: 10.1371/journal.pone.0112557 (PMC4230974; doi:10.1371/journal.pone.0112557)
Supplement: File S4 — Pairwise spatial overlap of conservation features. (XLSX) [file pone.0112557.s009.xlsx]

## Sheet: Sheet1
		1	2	3	4	5	6	7	8	9	10	11	12	13	14	15	16	17	18	19	20	21	22	23	24	25	26	27	28	29	30	31	32	33	34	35	36	37	38	39	40	41	42	43	44	45	46	47	48
Existence of areas without technical interference	1	1.00094	0.541353	0.99906	0.955827	0.0554511	0	0.0488722	0	0.00734394	0.012987	0.0704091	0	0.0166667	0	0.371241	0.00724638	0.0272556	0.0117647	0.245301	0	0.00719424	0.010101	0.177632	0	0.00854701	0	0.0152672	0	0.0037594	0	0.0328084	0	0.0114943	0	0.113722	0	0.0103383	0	0.109023	0	0.0112994	0	0.049812	0	0.0109489	0	0.0653846	0.366667
Recreational hiking	2		1	0.989404	0.803642	0.70818	0.752941	0.646353	0.68	0.724602	0.766234	0.660324	1	0.85	0.782759	0.696342	0.641304	0.663724	0.807059	0.754	0.674419	0.798561	0.80303	0.720395	0.543478	0.747863	0.586957	0.698473	0.846154	0.74026	0.863636	0.681102	1	0.83908	0.803571	0.712204	0.670455	0.666667	0.832353	0.763725	0.804878	0.785311	0.867647	0.745063	0.678571	0.733577	1	0.496154	0.358333
Carbon storage	3			1	0.99974	0.999559	1	1	1	1	1	1	1	1	1	1	1	1	1	1	1	1	1	1	1	1	1	1	1	1	1	1	1	1	1	1	1	1	1	1	1	1	1	1	1	1	1	1	1
Carbon sequestration	4				1	0.981495	1	0.98892	1	0.933905	1	0.997146	1	0.966667	0.989655	0.980538	0.985507	0.989912	0.992941	0.988265	0.976744	1	1	0.990431	1	0.982906	0.913043	0.991412	1	0.941176	0.954545	0.996063	1	0.954023	0.982143	0.991095	0.988636	0.990167	0.997059	0.99256	0.95122	0.988701	1	0.995512	1	0.981752	1	1	0.991667
Snow slide protection	5					1	0.470588	0.358264	0.6	0.313341	0.337662	0.328259	1	0.466667	0.410345	0.275224	0.543478	0.287516	0.355294	0.326435	0.488372	0.517986	0.348485	0.294557	0.543478	0.376068	0.630435	0.415076	0.538462	0.297937	0.5	0.389764	0.714286	0.45977	0.434524	0.294475	0.568182	0.276303	0.441176	0.388404	0.609756	0.542373	0.492647	0.341113	0.517857	0.448905	0.285714	0.115385	0.116667
Old-growth forest,L,B,SMB,OC	6						1	0.0235294	0	0	0.441558	0.0235294	0	0	0.223529	0.0705882	0	0	0.635294	0.0823529	0	0	0.329412	0	0	0	0.586957	0.0235294	0	0	0.363636	0.0235294	0	0	0.0470588	0.0117647	0	0	0.317647	0.0352941	0	0	0.129412	0	0	0	0	0	0
Old-growth forest,L,B,SMB,TR	7							1	0	0.00734394	0.025974	0.286394	0	0.0166667	0.00344828	0.415512	0	0.00646353	0.00705882	0.405355	0	0	0.00505051	0.265005	0	0.0042735	0.0217391	0.507634	0	0.00554017	0	0.248031	0	0.0229885	0	0.266851	0	0.00369344	0.00294118	0.283472	0	0.00564972	0	0.150508	0	0.00729927	0	0.138462	0
Old-growth forest,L,B,BN,OC	8								1	0	0	0	0	0	0.04	0	0.56	0.04	0	0	0.08	0	0	0	0.12	0	0	0	0.52	0	0	0	0.142857	0	0.04	0	0.36	0	0	0	0.04	0	0	0	0.08	0	0	0	0
Old-growth forest,L,B,BN,TR	9									1	0	0.00244798	0	0.1	0	0.00979192	0	0.249694	0	0.00244798	0	0.0431655	0	0	0	0.0641026	0	0.00367197	0	0.73317	0	0	0	0.114943	0	0.00489596	0	0.21787	0	0	0	0.0564972	0	0	0	0.0328467	0	0	0
Old-growth forest,L,M,SMB,OC	10										1	0.038961	0	0	0.194805	0.012987	0	0	0.779221	0.12987	0	0	0.480519	0.012987	0	0	0.369565	0.025974	0	0	0.590909	0.0649351	0	0	0.012987	0	0	0	0.272727	0.0649351	0	0	0.0779221	0	0	0	0	0	0
Old-growth forest,L,M,SMB,TR	11											1	0	0.0833333	0.00344828	0.411037	0	0.00570885	0.00705882	0.599429	0	0.0215827	0.020202	0.435775	0	0.025641	0.0217391	0.17271	0	0.00190295	0	0.620735	0	0.16092	0.0119048	0.191246	0	0.0038059	0.00294118	0.4196	0	0.039548	0	0.192198	0	0.0145985	0	0.0346154	0.00833333
Old-growth forest,L,M,BN,OC	12												1	0	0	0	0.75	0	0	0	0	0	0	0	0	0	0	0	0	0	0	0	1	0	0	0	1	0	0	0	0.25	0	0	0	0.25	0	0	0	0
Old-growth forest,L,M,BN,TR	13													1	0	0.0166667	0	0.516667	0	0.0166667	0	0.233333	0	0.0166667	0	0.333333	0	0.0166667	0	0.0666667	0	0.0333333	0	0.5	0	0.05	0	0.466667	0	0	0.0243902	0.2	0	0	0.0178571	0.233333	0	0	0
Old-growth forest,L,P,SMB,OC	14														1	0.213793	0.0615942	0.0103448	0.27931	0.0310345	0.0465116	0	0.469697	0.0206897	0.0434783	0	0.391304	0.00344828	0	0	0.454545	0.00344828	0	0	0.815476	0.110345	0.0397727	0	0.268966	0.0241379	0.146341	0	0.5	0.0241379	0.0535714	0	0	0	0
Old-growth forest,L,P,SMB,TR	15															1	0.0144928	0.0794451	0.0258824	0.355665	0	0.0503597	0.0808081	0.550837	0.0434783	0.0897436	0.108696	0.38645	0	0.013751	0.0454545	0.431759	0	0.0689655	0.202381	0.848614	0.00568182	0.0624385	0.05	0.374808	0	0.0451977	0.132353	0.583483	0.0178571	0.0656934	0	0.0384615	0.25
Old-growth forest,L,P,BN,OC	16																1	0.0978261	0.00724638	0	0.488372	0.0215827	0.0252525	0.00362319	0.608696	0.00854701	0	0	0.615385	0.00362319	0	0	0.714286	0	0.0654762	0.00724638	0.840909	0.0398551	0.0108696	0	0.512195	0.00564972	0.0220588	0	0.571429	0.00364964	0	0	0
Old-growth forest,L,P,BN,TR	17																	1	0	0.00462379	0.0465116	0.640288	0	0.00924758	0.0652174	0.576923	0	0.00667939	0	0.21696	0	0.00787402	0	0.471264	0	0.0529634	0.0909091	0.800393	0	0.00294241	0.0487805	0.548023	0	0.00852783	0.107143	0.565693	0	0	0
Old-growth forest,L,S,SMB,OC	18																		1	0.0611765	0	0	0.585859	0.0211765	0	0	0.5	0	0	0	0.545455	0.00941176	0	0	0.261905	0.0117647	0	0	0.741176	0.0329412	0.0487805	0	0.5	0.00235294	0	0	0	0	0
Old-growth forest,L,S,SMB,TR	19																			1	0	0.0647482	0.0505051	0.573565	0.0217391	0.042735	0.0652174	0.266221	0	0.000763942	0.0909091	0.498688	0	0.0689655	0.0238095	0.181779	0	0.00344149	0.0382353	0.751668	0	0.0621469	0.0367647	0.453321	0	0.0218978	0	0.330769	0.291667
Old-growth forest,L,S,BN,OC	20																				1	0.0697674	0.0232558	0	0.418605	0.0697674	0	0	0.0384615	0	0	0	0	0	0.0465116	0	0.372093	0.0465116	0.0697674	0.0232558	0.487805	0.0697674	0.0465116	0.0232558	0.395349	0.0465116	0	0	0
Old-growth forest,L,S,BN,TR	21																					1	0	0.028777	0.0434783	0.395683	0	0	0	0.0647482	0	0.0143885	0	0.103448	0	0.0215827	0.0431655	0.503597	0	0.0215827	0.0731707	0.676259	0	0.0143885	0.0178571	0.345324	0	0	0
Old-growth forest,L,C,SMB,OC	22																						1	0.0505051	0.0217391	0	0.304348	0	0	0	0.363636	0.010101	0	0	0.285714	0.030303	0.0113636	0	0.449495	0.0252525	0.0731707	0	0.580882	0.00505051	0.0535714	0	0	0	0
Old-growth forest,L,C,SMB,TR	23																							1	0.0434783	0.0555556	0	0.165076	0	0.000763942	0	0.366142	0	0.0344828	0.0238095	0.291567	0.00568182	0.00835792	0.0235294	0.432416	0	0.0451977	0.0294118	0.680431	0.0178571	0.0510949	0	0.0961538	0.275
Old-growth forest,L,C,BN,OC	24																								1	0.0434783	0	0	0.0769231	0	0	0	0.142857	0	0	0.0434783	0.413043	0.0217391	0	0	0.195122	0.0217391	0	0.0217391	0.608696	0	0	0	0
Old-growth forest,L,C,BN,TR	25																									1	0	0	0	0.0726496	0	0.017094	0	0.195402	0	0.0470085	0.0170455	0.448718	0.0042735	0.025641	0.0243902	0.316384	0	0.0512821	0.0535714	0.662393	0	0	0
Old-growth forest,H,B,SMB,OC	26																										1	0.0217391	0	0	0.318182	0.0217391	0	0	0.173913	0.0434783	0	0	0.304348	0.0217391	0	0	0.195652	0	0	0	0	0	0
Old-growth forest,H,B,SMB,TR	27																											1	0	0.0124046	0.0454545	0.232283	0	0.0114943	0.00595238	0.341603	0	0.00477099	0.00882353	0.27958	0	0	0	0.153626	0	0.00364964	0	0.115385	0
Old-growth forest,H,B,BN,OC	28																												1	0	0	0	0.142857	0	0	0	0.384615	0	0	0	0.0384615	0	0	0	0.0769231	0	0	0	0
Old-growth forest,H,B,BN,TR	29																													1	0	0.00131234	0	0.183908	0	0.0114591	0.00568182	0.220779	0	0	0	0.0621469	0	0.00229183	0	0.0912409	0	0	0
Old-growth forest,H,M,SMB,OC	30																														1	0.0454545	0	0	0.181818	0.0454545	0	0	0.363636	0.136364	0	0	0.136364	0	0	0	0	0	0
Old-growth forest,H,M,SMB,TR	31																															1	0	0.114943	0.00595238	0.279528	0	0.00524934	0.00588235	0.496063	0	0.0282486	0	0.255906	0	0.0145985	0	0.0461538	0
Old-growth forest,H,M,BN,OC	32																																1	0	0	0	0.857143	0	0	0	0.285714	0	0	0	0.285714	0	0	0	0
Old-growth forest,H,M,BN,TR	33																																	1	0	0.091954	0	0.425287	0	0.0574713	0	0.218391	0	0.0344828	0	0.229885	0	0	0
Old-growth forest,H,P,SMB,OC	34																																		1	0.136905	0.0297619	0	0.333333	0.0357143	0.170732	0	0.382353	0.047619	0.0178571	0	0	0	0
Old-growth forest,H,P,SMB,TR	35																																			1	0	0.0550639	0.0235294	0.244228	0	0.0225989	0.0514706	0.418761	0.0178571	0.0510949	0	0.05	0.0583333
Old-growth forest,H,P,BN,OC	36																																				1	0.0511364	0.00568182	0	0.585366	0.0113636	0.0147059	0	0.446429	0.00568182	0	0	0
Old-growth forest,H,P,BN,TR	37																																					1	0	0.00344149	0.0731707	0.463277	0	0.00688299	0.0535714	0.507299	0	0	0
Old-growth forest,H,S,SMB,OC	38																																						1	0.0411765	0.121951	0	0.566176	0.00882353	0	0.00364964	0	0	0
Old-growth forest,H,S,SMB,TR	39																																							1	0	0.0621469	0.0220588	0.479803	0	0.0145985	0	0.373077	0.0416667
Old-growth forest,H,S,BN,OC	40																																								1	0.0487805	0.097561	0	0.317073	0.0243902	0	0	0
Old-growth forest,H,S,BN,TR	41																																									1	0	0.0338983	0	0.316384	0	0	0
Old-growth forest,H,C,SMB,OC	42																																										1	0.0294118	0.0535714	0	0	0	0
Old-growth forest,H,C,SMB,TR	43																																											1	0	0.0583942	0	0.0653846	0.075
Old-growth forest,H,C,BN,OC	44																																												1	0.0535714	0	0	0
Old-growth forest,H,C,BN,TR	45																																													1	0	0	0
Forest corridor 1	46																																														1	0	0
Forest corridor 2	47																																															1	0
Forest corridor 3	48																																																1
Forest corridor 4	49
Forest corridor 5	50
Forest corridor 6	51
Forest vegetation patches (very important)	52
Forest vegetation patches (important)	53
Forest vegetation patches (locally important)	54
hollow deciduous trees	55
late successional forests with deciduous trees	56
logs	57
old trees	58
rich ground vegetation	59
snags	60
trees with nutrient-rich bark	61
trees with pendant lichens	62
recently burned forest	63
stream gorges	64
[truncated: 16 more columns]
